# Supplementary material for: Investigating genomic, proteomic, and post-transcriptional regulation profiles in colorectal cancer: a comparative study between primary tumors and associated metastases
Source: Cancer Cell Int. 2023 Sep 5;23:192. doi: 10.1186/s12935-023-03020-7 (PMC10478430; doi:10.1186/s12935-023-03020-7)
Supplement: Supplementary file 1 — Additional file 1. Data_biomarker pathways. [file 12935_2023_3020_MOESM1_ESM.xls]

## Sheet: CAM_EMT
			CD34	CD31	D2-40	BerEP4	AE1-3	E-Cadherin
		P1 M1	NORMAL	NORMAL	NORMAL	NORMAL	DOWNREGULATED	DOWNREGULATED	4	UNALTERED
		P2M2	UPREGULATED	UPREGULATED	UPREGULATED	NORMAL	UPREGULATED	NORMAL	2	ALTERED PATHWAY
		P3M3	DOWNREGULATED	DOWNREGULATED	DOWNREGULATED	NORMAL	DOWNREGULATED	DOWNREGULATED	1	ALTERED PATHWAY
		P4M4	NORMAL	DOWNREGULATED	DOWNREGULATED	NORMAL	DOWNREGULATED	DOWNREGULATED	2	ALTERED PATHWAY
		P5M5	UPREGULATED	UPREGULATED	NORMAL	NORMAL	NORMAL	DOWNREGULATED	3	ALTERED PATHWAY
		P6M6	NORMAL	NORMAL	NORMAL	NORMAL	NORMAL	DOWNREGULATED	5	UNALTERED
		P7M7	NORMAL	DOWNREGULATED	DOWNREGULATED	NORMAL	DOWNREGULATED	NORMAL	3	ALTERED PATHWAY
		P8M8	DOWNREGULATED	DOWNREGULATED	DOWNREGULATED	DOWNREGULATED	DOWNREGULATED	DOWNREGULATED	0	ALTERED PATHWAY
		P9M9	NORMAL	NORMAL	NORMAL	DOWNREGULATED	NORMAL	DOWNREGULATED	4	UNALTERED
		P10M10	NORMAL	DOWNREGULATED	DOWNREGULATED	NORMAL	DOWNREGULATED	NORMAL	3	ALTERED PATHWAY
		P11M11	NORMAL	NORMAL	NORMAL	NORMAL	DOWNREGULATED	NORMAL	5	UNALTERED
		P12M12	DOWNREGULATED	DOWNREGULATED	DOWNREGULATED	DOWNREGULATED	DOWNREGULATED	DOWNREGULATED	0	ALTERED PATHWAY
		P13M13	UPREGULATED	UPREGULATED	NORMAL	NORMAL	UPREGULATED	UPREGULATED	2	ALTERED PATHWAY
		P14M14	DOWNREGULATED	DOWNREGULATED	DOWNREGULATED	NORMAL	DOWNREGULATED	NORMAL	2	ALTERED PATHWAY
		P15M15	UPREGULATED	UPREGULATED	NORMAL	NORMAL	UPREGULATED	NORMAL	3	ALTERED PATHWAY
		P16M16	DOWNREGULATED	DOWNREGULATED	DOWNREGULATED	DOWNREGULATED	DOWNREGULATED	NORMAL	1	ALTERED PATHWAY
		P17M17	NORMAL	NORMAL	NORMAL	DOWNREGULATED	DOWNREGULATED	NORMAL	4	UNALTERED
		P18M18	DOWNREGULATED	DOWNREGULATED	DOWNREGULATED	DOWNREGULATED	DOWNREGULATED	DOWNREGULATED	0	ALTERED PATHWAY
		P19M19	UPREGULATED	NORMAL	NORMAL	UPREGULATED	NORMAL	UPREGULATED	3	ALTERED PATHWAY
		P20M20	NORMAL	NORMAL	NORMAL	DOWNREGULATED	NORMAL	NORMAL	5	UNALTERED
		P21M21

## Sheet: RAS_RAF_MEK
		RAS	RASA1	pCRAF
	P1 M1	NORMAL	NORMAL	NORMAL	3	UNALTERED
	P2M2	NORMAL	NORMAL	NORMAL	3	UNALTERED
	P3M3	NORMAL	NORMAL	DOWNREGULATED	2	ALTERED PATHWAY
	P4M4	NORMAL	NORMAL	DOWNREGULATED	2	ALTERED PATHWAY
	P5M5	NORMAL	NORMAL	UPREGULATED	2	ALTERED PATHWAY
	P6M6	NORMAL	NORMAL	NORMAL	3	UNALTERED
	P7M7	NORMAL	NORMAL	NORMAL	3	UNALTERED
	P8M8	DOWNREGULATED	DOWNREGULATED	NORMAL	1	ALTERED PATHWAY
	P9M9	DOWNREGULATED	DOWNREGULATED	NORMAL	1	ALTERED PATHWAY
	P10M10	NORMAL	NORMAL	DOWNREGULATED	2	ALTERED PATHWAY
	P11M11	NORMAL	NORMAL	DOWNREGULATED	2	ALTERED PATHWAY
	P12M12	DOWNREGULATED	DOWNREGULATED	DOWNREGULATED	0	ALTERED PATHWAY
	P13M13	UPREGULATED	UPREGULATED	UPREGULATED	0	ALTERED PATHWAY
	P14M14	NORMAL	NORMAL	DOWNREGULATED	2	ALTERED PATHWAY
	P15M15	NORMAL	NORMAL	UPREGULATED	2	ALTERED PATHWAY
	P16M16	NORMAL	DOWNREGULATED	NORMAL	2	ALTERED PATHWAY
	P17M17	NORMAL	NORMAL	DOWNREGULATED	2	ALTERED PATHWAY
	P18M18	DOWNREGULATED	DOWNREGULATED	DOWNREGULATED	0	ALTERED PATHWAY
	P19M19	UPREGULATED	UPREGULATED	UPREGULATED	0	ALTERED PATHWAY
	P20M20	NORMAL	NORMAL	NORMAL	3	UNALTERED
	P21M21

## Sheet: PI3K_AKT_PTEN
			P85	P110	PTEN	PhosophoPTEN	PhosphoAKT Serine	PhosphoAKT Threonine	mtor	pGSk
		P1 M1	DOWNREGULATED	DOWNREGULATED	NORMAL	NORMAL	NORMAL	NORMAL	NORMAL	DOWNREGULATED
		P2M2	NORMAL	NORMAL	UPREGULATED	NORMAL	NORMAL	NORMAL	NORMAL	NORMAL
		P3M3	DOWNREGULATED	DOWNREGULATED	DOWNREGULATED	DOWNREGULATED	DOWNREGULATED	DOWNREGULATED	DOWNREGULATED	DOWNREGULATED
		P4M4	DOWNREGULATED	NORMAL	NORMAL	DOWNREGULATED	DOWNREGULATED	DOWNREGULATED	NORMAL	DOWNREGULATED
		P5M5	NORMAL	UPREGULATED	UPREGULATED	UPREGULATED	UPREGULATED	UPREGULATED	UPREGULATED	UPREGULATED
		P6M6	NORMAL	NORMAL	NORMAL	NORMAL	NORMAL	NORMAL	NORMAL	NORMAL
		P7M7	NORMAL	DOWNREGULATED	NORMAL	NORMAL	NORMAL	NORMAL	NORMAL	UPREGULATED
		P8M8	DOWNREGULATED	DOWNREGULATED	NORMAL	NORMAL	NORMAL	NORMAL	NORMAL	NORMAL
		P9M9	DOWNREGULATED	NORMAL	NORMAL	NORMAL	NORMAL	NORMAL	NORMAL	NORMAL
		P10M10	NORMAL	DOWNREGULATED	DOWNREGULATED	NORMAL	DOWNREGULATED	DOWNREGULATED	DOWNREGULATED	NORMAL
		P11M11	NORMAL	NORMAL	DOWNREGULATED	DOWNREGULATED	DOWNREGULATED	DOWNREGULATED	DOWNREGULATED	DOWNREGULATED
		P12M12	DOWNREGULATED	NORMAL	NORMAL	NORMAL	NORMAL	NORMAL	DOWNREGULATED	DOWNREGULATED
		P13M13	NORMAL	UPREGULATED	UPREGULATED	UPREGULATED	UPREGULATED	UPREGULATED	UPREGULATED	UPREGULATED
		P14M14	NORMAL	DOWNREGULATED	DOWNREGULATED	DOWNREGULATED	DOWNREGULATED	DOWNREGULATED	DOWNREGULATED	DOWNREGULATED
		P15M15	NORMAL	UPREGULATED	UPREGULATED	UPREGULATED	UPREGULATED	UPREGULATED	UPREGULATED	UPREGULATED
		P16M16	NORMAL	DOWNREGULATED	NORMAL	NORMAL	NORMAL	NORMAL	NORMAL	NORMAL
		P17M17	NORMAL	NORMAL	DOWNREGULATED	NORMAL	DOWNREGULATED	DOWNREGULATED	DOWNREGULATED	NORMAL
		P18M18	DOWNREGULATED	NORMAL	DOWNREGULATED	DOWNREGULATED	NORMAL	DOWNREGULATED	DOWNREGULATED	DOWNREGULATED
		P19M19	NORMAL	NORMAL	UPREGULATED	UPREGULATED	UPREGULATED	UPREGULATED	UPREGULATED	NORMAL
		P20M20	NORMAL	NORMAL	NORMAL	NORMAL	NORMAL	NORMAL	NORMAL	NORMAL
		P21M21
					PI3K	PTEN	AKT	MTOR	pGSk
					ALTERED	NORMAL	NORMAL	NORMAL	ALTERED	3	UNALTERED
					NORMAL	ALTERED	NORMAL	NORMAL	NORMAL	4	UNALTERED
					ALTERED	ALTERED	ALTERED	ALTERED	ALTERED	0	ALTERED PATHWAY
					ALTERED	ALTERED	ALTERED	NORMAL	ALTERED	1	ALTERED PATHWAY
					ALTERED	ALTERED	ALTERED	ALTERED	ALTERED	0	ALTERED PATHWAY
					NORMAL	NORMAL	NORMAL	NORMAL	NORMAL	5	UNALTERED
					ALTERED	NORMAL	NORMAL	NORMAL	ALTERED	3	UNALTERED
					ALTERED	NORMAL	NORMAL	NORMAL	NORMAL	4	UNALTERED
					ALTERED	NORMAL	NORMAL	NORMAL	NORMAL	4	UNALTERED
					ALTERED	ALTERED	ALTERED	ALTERED	NORMAL	1	ALTERED PATHWAY
					NORMAL	ALTERED	ALTERED	ALTERED	ALTERED	1	ALTERED PATHWAY
					ALTERED	NORMAL	NORMAL	ALTERED	ALTERED	2	ALTERED PATHWAY
					ALTERED	ALTERED	ALTERED	ALTERED	ALTERED	0	ALTERED PATHWAY
					ALTERED	ALTERED	ALTERED	ALTERED	ALTERED	0	ALTERED PATHWAY
					ALTERED	ALTERED	ALTERED	ALTERED	ALTERED	0	ALTERED PATHWAY
					ALTERED	NORMAL	NORMAL	NORMAL	NORMAL	4	UNALTERED
					NORMAL	ALTERED	ALTERED	ALTERED	NORMAL	2	ALTERED PATHWAY
					ALTERED	ALTERED	ALTERED	ALTERED	ALTERED	0	ALTERED PATHWAY
					NORMAL	ALTERED	ALTERED	ALTERED	NORMAL	2	ALTERED PATHWAY
					NORMAL	NORMAL	NORMAL	NORMAL	NORMAL	5	UNALTERED
											13/20

## Sheet: TGFB
				TGFBRII	SMAD4
			P1 M1	NORMAL	NORMAL	UNALTERED
			P2M2	NORMAL	NORMAL	UNALTERED
			P3M3	DOWNREGULATED	DOWNREGULATED	ALTERED PATHWAY
			P4M4	NORMAL	NORMAL	UNALTERED
			P5M5	NORMAL	NORMAL	UNALTERED
			P6M6	NORMAL	NORMAL	UNALTERED
			P7M7	NORMAL	NORMAL	UNALTERED
			P8M8	DOWNREGULATED	DOWNREGULATED	ALTERED PATHWAY
			P9M9	DOWNREGULATED	DOWNREGULATED	ALTERED PATHWAY
			P10M10	NORMAL	DOWNREGULATED	ALTERED PATHWAY
			P11M11	NORMAL	NORMAL	UNALTERED
			P12M12	DOWNREGULATED	NORMAL	ALTERED PATHWAY
			P13M13	UPREGULATED	UPREGULATED	ALTERED PATHWAY
			P14M14	NORMAL	NORMAL	UNALTERED
			P15M15	UPREGULATED	UPREGULATED	ALTERED PATHWAY
			P16M16	DOWNREGULATED	DOWNREGULATED	ALTERED PATHWAY
			P17M17	DOWNREGULATED	DOWNREGULATED	ALTERED PATHWAY
			P18M18	DOWNREGULATED	DOWNREGULATED	ALTERED PATHWAY
			P19M19	UPREGULATED	UPREGULATED	ALTERED PATHWAY
			P20M20	NORMAL	NORMAL	UNALTERED
			P21M21
						11/20

## Sheet: APOPTOSIS
				BCL2
			P1 M1	NORMAL	UNALTERED
			P2M2	UPREGULATED	ALTERED PATHWAY
			P3M3	NORMAL	UNALTERED
			P4M4	DOWNREGULATED	ALTERED PATHWAY
			P5M5	UPREGULATED	ALTERED PATHWAY
			P6M6	DOWNREGULATED	ALTERED PATHWAY
			P7M7	DOWNREGULATED	ALTERED PATHWAY
			P8M8	DOWNREGULATED	ALTERED PATHWAY
			P9M9	NORMAL	UNALTERED
			P10M10	DOWNREGULATED	ALTERED PATHWAY
			P11M11	NORMAL	UNALTERED
			P12M12	DOWNREGULATED	ALTERED PATHWAY
			P13M13	UPREGULATED	ALTERED PATHWAY
			P14M14	DOWNREGULATED	ALTERED PATHWAY
			P15M15	NORMAL	UNALTERED
			P16M16	DOWNREGULATED	ALTERED PATHWAY
			P17M17	NORMAL	UNALTERED
			P18M18	DOWNREGULATED	ALTERED PATHWAY
			P19M19	UPREGULATED	ALTERED PATHWAY
			P20M20	NORMAL	UNALTERED
			P21M21
					13/20

## Sheet: TRANSCRIPTIONAL MISREG
				WT1	KLF4
			P1 M1	NORMAL	DOWNREGULATED	ALTERED PATHWAY
			P2M2	UPREGULATED	NORMAL	ALTERED PATHWAY
			P3M3	DOWNREGULATED	DOWNREGULATED	ALTERED PATHWAY
			P4M4	DOWNREGULATED	NORMAL	ALTERED PATHWAY
			P5M5	NORMAL	NORMAL	UNALTERED
			P6M6	NORMAL	DOWNREGULATED	ALTERED PATHWAY
			P7M7	DOWNREGULATED	NORMAL	ALTERED PATHWAY
			P8M8	DOWNREGULATED	DOWNREGULATED	ALTERED PATHWAY
			P9M9	NORMAL	DOWNREGULATED	ALTERED PATHWAY
			P10M10	DOWNREGULATED	NORMAL	ALTERED PATHWAY
			P11M11	NORMAL	NORMAL	UNALTERED
			P12M12	DOWNREGULATED	DOWNREGULATED	ALTERED PATHWAY
			P13M13	NORMAL	UPREGULATED	ALTERED PATHWAY
			P14M14	DOWNREGULATED	NORMAL	ALTERED PATHWAY
			P15M15	UPREGULATED	NORMAL	ALTERED PATHWAY
			P16M16	DOWNREGULATED	NORMAL	ALTERED PATHWAY
			P17M17	NORMAL	NORMAL	UNALTERED
			P18M18	DOWNREGULATED	DOWNREGULATED	ALTERED PATHWAY
			P19M19	NORMAL	UPREGULATED	ALTERED PATHWAY
			P20M20	NORMAL	NORMAL	UNALTERED
			P21M21
						16/20

## Sheet: ALL PATHWAYS
		CAM_EMT	RAS_RAF_MEK	PI3K_AKT_PTEN	TGFB_SMAD4	APOPTOSIS	TRANSCRIPT_ MISREG		OVERALL EXPRESSION PROFILE
	P1 M1	UNALTERED	UNALTERED	UNALTERED	UNALTERED	UNALTERED	ALTERED PATHWAY	5	UNALTERED
	P2M2	ALTERED PATHWAY	UNALTERED	UNALTERED	UNALTERED	ALTERED PATHWAY	ALTERED PATHWAY	3	ALTERED PROFILE
	P3M3	ALTERED PATHWAY	ALTERED PATHWAY	ALTERED PATHWAY	ALTERED PATHWAY	UNALTERED	ALTERED PATHWAY	1	ALTERED PROFILE
	P4M4	ALTERED PATHWAY	ALTERED PATHWAY	ALTERED PATHWAY	UNALTERED	ALTERED PATHWAY	ALTERED PATHWAY	1	ALTERED PROFILE
	P5M5	ALTERED PATHWAY	ALTERED PATHWAY	ALTERED PATHWAY	UNALTERED	ALTERED PATHWAY	UNALTERED	2	ALTERED PROFILE
	P6M6	UNALTERED	UNALTERED	UNALTERED	UNALTERED	ALTERED PATHWAY	ALTERED PATHWAY	4	UNALTERED
	P7M7	ALTERED PATHWAY	UNALTERED	UNALTERED	UNALTERED	ALTERED PATHWAY	ALTERED PATHWAY	3	ALTERED PROFILE
	P8M8	ALTERED PATHWAY	ALTERED PATHWAY	UNALTERED	ALTERED PATHWAY	ALTERED PATHWAY	ALTERED PATHWAY	1	ALTERED PROFILE
	P9M9	UNALTERED	ALTERED PATHWAY	UNALTERED	ALTERED PATHWAY	UNALTERED	ALTERED PATHWAY	3	ALTERED PROFILE
	P10M10	ALTERED PATHWAY	ALTERED PATHWAY	ALTERED PATHWAY	ALTERED PATHWAY	ALTERED PATHWAY	ALTERED PATHWAY	0	ALTERED PROFILE
	P11M11	UNALTERED	ALTERED PATHWAY	ALTERED PATHWAY	UNALTERED	UNALTERED	UNALTERED	4	UNALTERED
	P12M12	ALTERED PATHWAY	ALTERED PATHWAY	ALTERED PATHWAY	ALTERED PATHWAY	ALTERED PATHWAY	ALTERED PATHWAY	0	ALTERED PROFILE
	P13M13	ALTERED PATHWAY	ALTERED PATHWAY	ALTERED PATHWAY	ALTERED PATHWAY	ALTERED PATHWAY	ALTERED PATHWAY	0	ALTERED PROFILE
	P14M14	ALTERED PATHWAY	ALTERED PATHWAY	ALTERED PATHWAY	UNALTERED	ALTERED PATHWAY	ALTERED PATHWAY	1	ALTERED PROFILE
	P15M15	ALTERED PATHWAY	ALTERED PATHWAY	ALTERED PATHWAY	ALTERED PATHWAY	UNALTERED	ALTERED PATHWAY	1	ALTERED PROFILE
	P16M16	ALTERED PATHWAY	ALTERED PATHWAY	UNALTERED	ALTERED PATHWAY	ALTERED PATHWAY	ALTERED PATHWAY	1	ALTERED PROFILE
	P17M17	UNALTERED	ALTERED PATHWAY	ALTERED PATHWAY	ALTERED PATHWAY	UNALTERED	UNALTERED	3	ALTERED PROFILE
	P18M18	ALTERED PATHWAY	ALTERED PATHWAY	ALTERED PATHWAY	ALTERED PATHWAY	ALTERED PATHWAY	ALTERED PATHWAY	0	ALTERED PROFILE
	P19M19	ALTERED PATHWAY	ALTERED PATHWAY	ALTERED PATHWAY	ALTERED PATHWAY	ALTERED PATHWAY	ALTERED PATHWAY	0	ALTERED PROFILE
	P20M20	UNALTERED	UNALTERED	UNALTERED	UNALTERED	UNALTERED	UNALTERED	6	UNALTERED
									16/20
