# Supplementary material for: Investigating genomic, proteomic, and post-transcriptional regulation profiles in colorectal cancer: a comparative study between primary tumors and associated metastases
Source: Cancer Cell Int. 2023 Sep 5;23:192. doi: 10.1186/s12935-023-03020-7 (PMC10478430; doi:10.1186/s12935-023-03020-7)
Supplement: Supplementary file 2 — Additional file 2. Data_general. [file 12935_2023_3020_MOESM2_ESM.xls]

## Sheet: PATIENTS CHARACTERISTICS
		Table I: Patient characteristics (N = 22)
		Variables	Number (%)
		Median age range (43-84)	66
		Gender
		Male	16 (73%)
		Female	6 (27%)
		Primary site
		Colon	16 (73%)
		Rectum	6 (27%)
		Primary T stage site
		T2	1 (4%)
		T3	16 (73%)
		T4	5 (23%)
		Primary N stage site
		N0	5 (23%)
		N1	10 (45%)
		N2	7 (32%)
		Cell type
		Moderately differentiated	22 (100%)
		Metastasis site
		Hepatic	6 (27%)
		Unknown	16 (73%)

## Sheet: ANTIBODY LIST
		Table II: List of antibodies
		Antibody	Size (KD)	Cat No.	Type	Company
		CD34	110	NCL-L-END	Mouse	Leica
		CD31	130	M0823	Mouse	Dako
		D2-40	38	N1607	Mouse	Dako
		WT1	129	M3561	Mouse	Dako
		BCL2	25	Mo887	Mouse	Dako
		AE1-3	50	M3515	Mouse	Dako
		BerEP4	50	M0804	Mouse	Dako
		SMAD4	65	Ab40759	Rabbit	Abcam
		TGFBRII	75	Ab61213	Rabbit	Abcam
		RASA1	140	Ab40677	Rabbit	Abcam
		KLF4	50	12173S	Rabbit	Cell Signaling
		RAS	21	3965S	Rabbit	Cell Signaling
		E-Cadherin	120	3195S	Rabbit	Cell Signalling
		P85	85	4257	Rabbit	Cell Signalling
		P110	110	3011	Rabbit	Cell Signalling
		PTEN	54	9554	Rabbit	Cell Signalling
		Phosphor-PTEN	54	9549	Rabbit	Cell Signalling
		Phospho- AKT Threonine	60	9275	Rabbit	Cell Signalling
		Phospho- AKT Serine	60	9271	Rabbit	Cell Signalling
		mTOR	289	2972	Rabbit	Cell Signalling
		pCRAF	74	9421	Rabbit	Cell Signalling
		pGSK	46	9336	Rabbit	Cell Signalling

## Sheet: QMC_PCR_HRM PRIMERS
		Gene	Primer Sequence
		KRAS Exon2
		outer	Forward 5`-AGGCCTGCTGAAAATGACTG-`3
			Reverse 5`-ATCAAAGAATGGTCCTGCAC-`3
		KRAS Exon2
		inner	Forward 5`-GCCTGCTGAAAATGACTGAA-`3
			Reverse 5`-GGTCCTGCACCAGTAATATGC-`3
		SMAD4 Exon9
		outer	Forward 5’-GCTCCTGAGTATTGGTGTTCC-’3
			Reverse 5’- TGCTCTCTCAATGGCTTCTG-’3
		SMAD4 Exon9
		inner	Forward 5’- TCCTTCAAGCTGCCCTATTG-‘3
			Reverse 5’- TCAATGGCTTCTGTCCTGTG-‘3
		NRAS Exon2
		outer	Forward 5’- GGTTTCCAACAGGTTCTTGC-‘3
			Reverse 5’- TCCGACAAGTGAGAGACAGG-‘3
		NRAS Exon2
		inner	Forward 5’- TACAAACTGGTGGTGGTTGG-‘3
			Reverse 5’- CACTGGGCCTCACCTCTATG-‘3
		TP53 Exon2
		outer	Forward 5’- ATCCCCACTTTTCCTCTTGC-‘3
			Reverse 5’- TCCCACAGGTCTCTGCTAGG-‘3
		TP53 Exon2
		inner	Forward 5’- AGACTGCCTTCCGGGTCAC-‘3
			Reverse 5’- TCCAATGGATCCACTCACAG-‘3
		TP53 Exon4
		outer	Forward 5’- AGATGAAGCTCCCAGAATGC-‘3
			Reverse 5’- ACTGACCGTGCAAGTCACAG-‘3
		TP53 Exon4
		inner	Forward 5’- CTGCACCAGCAGCTCCTAC-‘3
			Reverse 5’- AGAATGCAAGAAGCCCAGAC-‘3
		TP53 Exon10
		outer	Forward 5`- TGTTGCTTTTGATCCGTCAT-`3
			Reverse 5`- TAGGAAGGCAGGGGAGTAGG-`3
		TP53 Exon10
		inner	Forward 5`- TTCTCCCCCTCCTCTGTTG -`3
			Reverse 5`- AGGGGAGTAGGGCCAGTAAG -`3
		GNAS Exon8
		outer	Forward 5`-TTGGCTTTGGTGAGATCCAT-`3
			Reverse 5`- GGACTGGGGTGAATGTCAAG-`3
		GNAS Exon8
		inner	Forward 5`- TGTTTCAGGACCTGCTTCG-`3
			Reverse 5`- AAGGTAACAGTTGGCTTACTGGA`-3
		APC Cdc 0
		outer	Forward 5’- TTCCAACCACATTTTGGACA-’3
			Reverse 5’- TCTTCATGCTGTTCTTCTTCAGAG-’3
		APC Cdc 0
		inner	Forward 5’-CAGCAGGAATGTGTTTCTCC-‘3
			Reverse 5’-CTTGACACAAAGACTGGCTTACA-‘3
		APC Ex15
		Cdc1	Forward 5’ TGCCACTTGCAAAGTTTCTTC’3
			Reverse 5’ TCTGCTTCCTGTGTCGTCTG’3
		Cdc 2	Forward 5’CATCAGCTGAAGATGAAATAGGA’3
			Reverse 5’TGCTGGATTTGGTTCTAGGG’3
		Cdc 3	Forward 5’GTGAGCGAAGTTCCAGCAGT’3
			Reverse 5’GCAATCGAACGACTCTCAA’3
		Cdc 4	Forward 5’ATGTTCAGGAGACCCCACTC’3
			Reverse 5’ ACTTCTCGCTTGGTTTGAGC’3
		Cdc 5	Forward 5’ CATGCCACCAAGCAGAAGTA’3
			Reverse 5’ CACTCAGGCTGGATGAACAA’3
		Cdc 6	Forward 5’ GGGTCCAGGTTCTTCCAGAT’3
			Reverse 5’ GCCTCTTTCTCTTGGTTTTCA’3
		Cdc 7	Forward 5’ GCCTCCAGTTCAGGAAAATG’3
			Reverse 5’ TTGCCACAGGTGGAGGTAAT’3
		APC Ex15 Inner
		Cdc1	Forward 5’- CACTTGCAAAGTTTCTTCTAT-‘3
			Reverse 5’- GCTTCCTGTGTCGTCTGATT-‘3
		Cdc 2	Forward 5’- TGGATTTGGTTCTAGGGTGC-‘3
			Reverse 5’- CAGCTGAAGATGAAATAGGATGT-‘3
		Cdc 3	Forward 5’- AGCGAAGTTCCAGCAGTGTC-‘3
			Reverse 5’- ATCGAACGACTCTCAAAACT-‘3
		Cdc 4	Forward 5’- TTCAGGAGACCCCACTCATG-‘3
			Reverse 5’- TCTCGCTTGGTTTGAGCT-‘3
		Cdc 5	Forward 5’- GCCACCAAGCAGAAGTAAAAC-‘3
			Reverse 5’- TCAGGCTGGATGAACAAGAA-‘3
		Cdc 6	Forward 5’- TCCAGGTTCTTCCAGATGCT-‘3
			Reverse 5’- TCTTTCTCTTGGTTTTCATTTG-‘3
		Cdc 7	Forward 5’- TCCAGTTCAGGAAAATGACA-‘3
			Reverse 5’- CCACAGGTGGAGGTAATTTTG-‘3
		PIK3CA Exon9	Forward 5’-CTGTGAATCCAGAGGGGAAA-3’
		outer	Reverse 5’-GCACTTACCTGTGACTCCATAGAA-3’
		PIK3CA Exon9	Forward 5’-AAGGGAAAATGACAAAGAACAG-3’
		inner	Reverse 5’-CACTTACCTGTGACTCCATAGAAA-3’
		KRAS Exon2	Forward 5’-GCCTGCTGAAAATGACTGAA-`3
		outer	Reverse 5’-TTGGATCATATTCGTCCACAA-3’
		KRAS Exon2	Forward 5’-CCTGCTGAAAATGACTGAATATAA-3’
		inner	Reverse 5’-TGGATCATATTCGTCCACAAAA-3’
		KRAS Exon3	Forward 5’-CCAGACTGTGTTTCTCCCTTC-3’
		outer	Reverse 5’-AAAGAAAGCCCTCCCCAGT-3’
		KRAS Exon3	Forward 5’-TGTGTTTCTCCCTTCTGAGGA-3’
		inner	Reverse 5’-AAGAAAGCCCTCCCCAGT-3’
		KRAS Exon4	Forward 5’-AGACACAAAACAGGCTCAGGA-3’
		outer	Reverse 5’-TTGAGAGAAAAACTGATATATTAAATGAC-3’
		KRAS Exon4	Forward 5’-GACACAAAACAGGCTCAGGACT-3’
		inner	Reverse 5’-CAGATCTGTATTTATTTCAGTGTTA-3’
		BRAF Exon15	Forward 5’-ATCTACTGTTTTCCTTTACTTACTACAC-3’
		outer	Reverse 5’-CAGCATCTCAGGGCCAA-3’
		BRAF Exon15	Forward 5’-TGTTTTCCTTTACTTACTACACCTCA-3’
		inner	Reverse 5’-CCACAAAATGGATCCAGACA-3’
		TP53 Exon5	Forward 5’-AACTCTGTCTCCTTCCTCTTC-3’
		outer	Reverse 5’-CTGTCGTCTCTCCAGCC-`3
		TP53 Exon5	Forward 5’-AGTACTCCCCTGCCCTCAAC-3’
		inner	Reverse 5’-CTGCTCACCATCGCTATCTG-3’
		TP53 Exon6	Forward 5’- AGGCCTCTGATTCCTCACTGAT-3’
		outer	Reverse 5’- ACCCTTAACCCCTCCTCCCA-`3
		TP53 Exon6	Forward 5’-CCTCTGATTCCTCACTGATTGC-3’
		inner	Reverse 5’-CTTAACCCCTCCTCCCAGAG-3’
		TP53 Exon7	Forward 5’-ATCTTGGGCCTGTGTTATCT-3’
		outer	Reverse 5’-GGGTGGCAAGTGGCTCCT-3’
		TP53 Exon7	Forward 5’-TTGGGCCTGTGTTATCTCCT-3’
		inner	Reverse 5’-TGGCAAGTGGCTCCTGAC-3’
		TP53 Exon8	Forward 5’-CTCTTGCTTCTCTTTTCCTATCC-3’
		outer	Reverse 5’-ACCGCTTCTTGTCCTGCTTG-3’
		TP53 Exon8	Forward 5’-TTGCTTCTCTTTTCCTATCCTGA-3’
		inner	Reverse 5`- GCTTCTTGTCCTGCTTGCTT-3’
		FBXW7 Exon9	Forward 5’- CGGACACTCAAAGTGTGGAA-3’
			Reverse 5’- GAAGTCCCAACCATGACAAGA-3’
		CDH1 Exon 8
		outer	Forward 5’-CCTGGTCCTGACTTGGTTGT-‘3
			Reverse 5’-GACCTTTCTTTGGAAACCCTCT-‘3
		CDH1 Exon 8
		inner	Forward 5’-GTCCTGACTTGGTTGTGTCG-‘3
			Reverse 5’-TTCTTTGGAAACCCTCTAAGGAG-‘3

## Sheet: MIRNA PRIMERS.
			Primer pairs	Primer efficiency
			RNU6B	1.02
			MiRNA20a	0.93
			MiRNA21	0.96
			MiRNA29a	1.05
			MiRNA31	0.96
			MiRNA92a	0.96
			MiRNA224	0.9
