# Supplementary material for: Investigating genomic, proteomic, and post-transcriptional regulation profiles in colorectal cancer: a comparative study between primary tumors and associated metastases
Source: Cancer Cell Int. 2023 Sep 5;23:192. doi: 10.1186/s12935-023-03020-7 (PMC10478430; doi:10.1186/s12935-023-03020-7)
Supplement: Supplementary file 3 — Additional file 3. Data_miRNA. [file 12935_2023_3020_MOESM3_ESM.xlsx]

## Sheet: miRNA20a
miRNA20a normal	Primary	Primary	Un-normalisedPrimary	Primary	Primary	Primary	Primary	Primary	Primary	miRNA20a normal	Metastasis	Metastases	Un-normalised Metastases	Metastases	Metastases	Metastases	Metastases	Metastases	Metastases	Primary-Metastases	Primary-Metastasis RE
ΔCt	ΔCt	ΔΔCt	Relative expression	tumour cellularity	fold change	log2fold change	TC norm-ΔΔCt	Relative expression	Expression level	ΔCt	ΔCt	ΔΔCt	Relative expression	tumour cellularity	fold change	log2fold change	TC norm-ΔΔCt	Relative expression	Expression level	Concordance
2.50064	2.01143	-0.489218	0.712411	40	2.5	1.32193	-6.6401	0.0100261	LOW	2.50064	1.66211	-0.838529	0.559214	50	2	1	-1.83853	0.279607	LOW	LOW/LOW	0.0358578
1.14152	3.01569	1.87417	3.6659	30	3.33333	1.73697	3.61113	12.2197	HIGH	1.14152	2.29789	1.15637	2.22895	20	5	2.32193	3.47829	11.1448	HIGH	HIGH/HIGH	1.09645
1.85821	2.36184	0.503632	1.41778	30	3.33333	1.73697	2.2406	4.72593	HIGH	1.85821	2.60269	0.744485	1.67538	60	1.66667	0.736966	1.48145	2.79229	HIGH	HIGH/HIGH	1.69249
2.69352	3.04495	0.35143	1.27582	30	3.33333	1.73697	2.0884	4.25275	HIGH	2.69352	3.17531	0.481796	1.39648	60	1.66667	0.736966	1.21876	2.32747	HIGH	HIGH/HIGH	1.8272
2.20715	1.68042	-0.526736	0.694123	60	1.66667	0.736966	-1.2637	0.416474	LOW	2.20715	2.54161	0.334451	1.2609	50	2	1	1.33445	2.5218	HIGH	LOW/HIGH	0.16515
3.61697	3.3537	-0.263276	0.833194	30	3.33333	1.73697	-2.00024	0.249958	LOW	3.61697	0.763517	-2.85346	0.138364	20	5	2.32193	-5.17538	0.0276729	LOW	LOW/LOW	9.0326
2.72795	2.3653	-0.362649	0.777735	50	2	1	-1.36265	0.388868	LOW	2.72795	3.16489	0.436934	1.35372	30	3.33333	1.73697	2.1739	4.51241	HIGH	LOW/HIGH	0.0861773
5.17339	3.13547	-2.03793	0.243514	50	2	1	-3.03793	0.121757	LOW	5.17339	5.39033	0.21694	1.16227	35	2.85714	1.51457	1.73151	3.32076	HIGH	LOW/HIGH	0.0366654
4.02551	3.24679	-0.778715	0.582886	25	4	2	-2.77872	0.145721	LOW	4.02551	2.58353	-1.44198	0.368062	50	2	1	-2.44198	0.184031	LOW	LOW/LOW	0.79183
2.69352	0.991127	-1.70239	0.307277	30	3.33333	1.73697	-3.43936	0.092183	LOW	2.69352	-0.225837	-2.91935	0.132186	50	2	1	-3.91935	0.0660932	LOW	LOW/LOW	1.39474
4.22206	3.46741	-0.754657	0.592687	40	2.5	1.32193	-2.07658	0.237075	LOW	4.22206	3.31071	-0.911358	0.531684	40	2.5	1.32193	-2.23329	0.212674	LOW	LOW/LOW	1.11474
2.1522	3.10895	0.956749	1.94093	50	2	1	1.95675	3.88186	HIGH	2.1522	1.56796	-0.584244	0.666999	40	2.5	1.32193	-1.90617	0.2668	LOW	HIGH/LOW	14.5497
2.8471	3.58748	0.740381	1.67062	50	2	1	1.74038	3.34123	HIGH	2.8471	1.73885	-1.10824	0.463859	50	2	1	-2.10824	0.231929	LOW	HIGH/LOW	14.4063
2.69352	3.65318	0.959668	1.94486	40	2.5	1.32193	2.2816	4.86216	HIGH	2.69352	3.34449	0.65097	1.57022	30	3.33333	1.73697	2.38794	5.23408	HIGH	HIGH/HIGH	0.928942
2.69352	3.93296	1.23944	2.36107	50	2	1	2.23944	4.72214	HIGH	2.69352	2.07778	-0.615734	0.652598	35	2.85714	1.51457	-2.13031	0.228409	LOW	HIGH/LOW	20.674
3.98535	3.64297	-0.342384	0.788737	30	3.33333	1.73697	-2.07935	0.236621	LOW	3.98535	2.34661	-1.63874	0.321137	60	1.66667	0.736966	-2.37571	0.192682	LOW	LOW/LOW	1.22804
3.37342	5.0781	1.70468	3.25957	30	3.33333	1.73697	3.44165	10.8652	HIGH	3.37342	3.07979	-0.293633	0.815845	50	2	1	-1.29363	0.407923	LOW	HIGH/LOW	26.6355
2.30788	3.27682	0.968938	1.9574	50	2	1	1.96894	3.9148	HIGH	2.30788	3.33808	1.0302	2.04231	35	2.85714	1.51457	2.54477	5.83516	HIGH	HIGH/HIGH	0.670898
2.69352	2.98519	0.291672	1.22406	30	3.33333	1.73697	2.02864	4.08019	HIGH	2.69352	6.10713	3.41362	10.6562	30	3.33333	1.73697	5.15058	35.5205	HIGH	HIGH/HIGH	0.114869
2.68964	3.00598	0.316339	1.24517	50	2	1	1.31634	2.49033	HIGH	2.68964	1.57773	-1.11191	0.462681	45	2.22222	1.152	-2.26391	0.208206	LOW	HIGH/LOW	11.9609
2.69352	3.66549	0.971978	1.96153	50	2	1	1.97198	3.92306	HIGH	2.69352	1.56758	-1.12593	0.458205	not found
2.69352	2.88711	0.193595	1.14361	60	1.66667	0.736966	0.930561	1.90602	NORMAL	2.69352	2.2078	-0.485719	0.714141	25	4	2	-2.48572	0.178535	LOW	NORMAL/LOW	10.6759

## Sheet: miRNA21
miRNA21	Primary	Primary	Un-normalisedPrimary	Primary	Primary	Primary	Primary	Primary	Primary	miRNA20a normal	Metastasis	Metastases	Un-normalised Metastases	Metastases	Metastases	Metastases	Metastases	Metastases	Metastases	Primary-Metastases	Primary/Metastases RE
normal ΔCt	ΔCt	ΔΔCt	Relative expression	tumour cellularity	fold change	log2fold change	TC norm-ΔΔCt	Relative expression	Expression level	ΔCt	ΔCt	ΔΔCt	Relative expression	tumour cellularity	fold change	log2fold change	TC norm-ΔΔCt	Relative expression	Expression level	Concordance
3.55441	-1.76376	-5.31817	0.0250652	40	2.5	1.32193	-6.6401	0.0100261	LOW	3.55441	-0.692991	-4.2474	0.0526509	50	2	1	-5.2474	0.0263254	LOW	LOW/LOW	0.380851
3.2122	-1.99023	-5.20243	0.0271589	30	3.33333	1.73697	-6.9394	0.00814767	LOW	3.2122	-0.980299	-4.1925	0.0546931	20	5	2.32193	-6.51443	0.0109386	LOW	LOW/LOW	0.744853
3.86708	-2.11677	-5.98385	0.0158009	30	3.33333	1.73697	-7.72081	0.00474027	LOW	3.86708	-0.727715	-4.59479	0.0413837	60	1.66667	0.736966	-5.33176	0.0248302	LOW	LOW/LOW	0.190907
-0.528473	-1.17958	-0.651108	0.636791	30	3.33333	1.73697	-2.38807	0.191037	LOW	-0.528473	-0.912464	-0.383991	0.766315	60	1.66667	0.736966	-1.12096	0.459789	LOW	LOW/LOW	0.415489
4.19763	-1.96345	-6.16107	0.0139744	60	1.66667	0.736966	-6.89804	0.00838462	LOW	4.19763	-0.397006	-4.59463	0.0413883	50	2	1	-5.59463	0.0206942	LOW	LOW/LOW	0.405169
3.6925	-1.67245	-5.36495	0.0242656	30	3.33333	1.73697	-7.10191	0.00727967	LOW	3.6925	-1.65956	-5.35205	0.0244834	20	5	2.32193	-7.67398	0.00489668	LOW	LOW/LOW	1.48665
2.66054	-0.829247	-3.48979	0.089016	50	2	1	-4.48979	0.044508	LOW	2.66054	-2.4456	-5.10614	0.0290334	30	3.33333	1.73697	-6.84311	0.00871002	LOW	LOW/LOW	5.10998
1.27323	-1.66642	-2.93966	0.130339	50	2	1	-3.93966	0.0651696	LOW	1.27323	-0.403143	-1.67638	0.312867	35	2.85714	1.51457	-3.19095	0.109504	LOW	LOW/LOW	0.595136
2.23843	-1.67532	-3.91375	0.0663504	25	4	2	-5.91375	0.0165876	LOW	2.23843	-1.471	-3.70943	0.076445	50	2	1	-4.70943	0.0382225	LOW	LOW/LOW	0.433975
-0.528473	-2.9771	-2.44863	0.183185	30	3.33333	1.73697	-4.18559	0.0549555	LOW	-0.528473	-2.57465	-2.04618	0.242124	50	2	1	-3.04618	0.121062	LOW	LOW/LOW	0.453944
1.50764	-0.963759	-2.4714	0.180316	40	2.5	1.32193	-3.79333	0.0721264	LOW	1.50764	-1.94609	-3.45373	0.0912692	40	2.5	1.32193	-4.77566	0.0365077	LOW	LOW/LOW	1.97565
6.52724	-0.621873	-7.14911	0.00704534	50	2	1	-8.14911	0.00352267	LOW	6.52724	-2.29994	-8.82718	0.00220168	40	2.5	1.32193	-10.1491	0.00088067	LOW	LOW/LOW	3.99999
5.41759	-2.13197	-7.54956	0.00533773	50	2	1	-8.54956	0.00266886	LOW	5.41759	-1.46777	-6.88536	0.00845864	50	2	1	-7.88536	0.00422932	LOW	LOW/LOW	0.631038
-0.528473	-1.09514	-0.566671	0.675173	40	2.5	1.32193	-1.8886	0.270069	LOW	-0.528473	-1.46182	-0.933346	0.523642	30	3.33333	1.73697	-2.67031	0.157093	LOW	LOW/LOW	1.71917
-0.528473	-0.808277	-0.279804	0.823703	50	2	1	-1.2798	0.411851	LOW	-0.528473	-0.893967	-0.365494	0.776203	35	2.85714	1.51457	-1.88007	0.271671	LOW	LOW/LOW	1.51599
1.97186	-0.537999	-2.50986	0.175573	30	3.33333	1.73697	-4.24682	0.0526719	LOW	1.97186	-1.39426	-3.36612	0.0969835	60	1.66667	0.736966	-4.10308	0.0581901	LOW	LOW/LOW	0.90517
-0.763412	-3.1024	-2.33899	0.197648	30	3.33333	1.73697	-4.07596	0.0592945	LOW	-0.763412	-0.590762	0.172651	1.12713	50	2	1	1.17265	2.25426	HIGH	LOW/HIGH	0.0263034
-1.84739	-2.36136	-0.513972	0.700292	50	2	1	-1.51397	0.350146	LOW	-1.84739	-2.90015	-1.05276	0.482046	35	2.85714	1.51457	-2.56733	0.168716	LOW	LOW/LOW	2.07535
-0.528473	-1.0657	-0.53723	0.689093	30	3.33333	1.73697	-2.2742	0.206728	LOW	-0.528473	-4.6171	-4.08863	0.0587759	30	3.33333	1.73697	-5.8256	0.0176328	LOW	LOW/LOW	11.7241
-0.738721	-1.97987	-1.24115	0.423036	50	2	1	-2.24115	0.211518	LOW	-0.738721	-2.17674	-1.43801	0.369075	45	2.22222	1.152	-2.59002	0.166084	LOW	LOW/LOW	1.27356
-0.528473	-0.419369	0.109104	1.07856	50	2	1	1.1091	2.15712	HIGH	-0.528473	-2.38111	-1.85263	0.276886	not found
-0.528473	-0.891973	-0.3635	0.777276	60	1.66667	0.736966	-1.10047	0.466366	LOW	-0.528473	-1.54835	-1.01987	0.49316	25	4	2	-3.01987	0.12329	LOW	LOW/LOW	3.78268

## Sheet: miRNA29a
miRNA29a	Primary	Primary	Un-normalisedPrimary	Primary	Primary	Primary	Primary	Primary	Primary	miRNA20a normal	Metastasis	Metastases	Un-normalised Metastases	Metastases	Metastases	Metastases	Metastases	Metastases	Metastases	Primary-Metastases	Primary/Metastases RE
normal ΔCt	ΔCt	ΔΔCt	Relative expression	tumour cellularity	fold change	log2fold change	TC norm-ΔΔCt	Relative expression	Expression level	ΔCt	ΔCt	ΔΔCt	Relative expression	tumour cellularity	fold change	log2fold change	TC norm-ΔΔCt	Relative expression	Expression level	Concordance
1.80512	2.08194	0.276815	1.21152	40	2.5	1.32193	1.59874	3.02879	HIGH	1.80512	2.30794	0.502816	1.41698	50	2	1	1.50282	2.83395	HIGH	HIGH/HIGH	1.06875
1.47434	1.77181	0.297474	1.22899	30	3.33333	1.73697	2.03444	4.09664	HIGH	1.47434	1.84423	0.369898	1.29226	20	5	2.32193	2.69183	6.46131	HIGH	HIGH/HIGH	0.634026
3.01136	1.92946	-1.0819	0.472407	30	3.33333	1.73697	-2.81886	0.141722	LOW	3.01136	2.68551	-0.325854	0.797826	60	1.66667	0.736966	-1.06282	0.478695	LOW	LOW/LOW	0.296059
2.7684	2.13929	-0.629108	0.646576	30	3.33333	1.73697	-2.36607	0.193973	LOW	2.7684	2.51321	-0.255194	0.837875	60	1.66667	0.736966	-0.992159	0.502725	NORMAL	LOW/NORMAL	0.385843
4.08241	1.49311	-2.5893	0.166167	60	1.66667	0.736966	-3.32626	0.0997	LOW	4.08241	1.73172	-2.35069	0.196052	50	2	1	-3.35069	0.098026	LOW	LOW/LOW	1.01708
3.0272	1.66832	-1.35888	0.389885	30	3.33333	1.73697	-3.09584	0.116966	LOW	3.0272	0.987375	-2.03982	0.243194	20	5	2.32193	-4.36175	0.0486387	LOW	LOW/LOW	2.40478
4.17534	2.92699	-1.24835	0.42093	50	2	1	-2.24835	0.210465	LOW	4.17534	2.15991	-2.01543	0.24734	30	3.33333	1.73697	-3.7524	0.0742021	LOW	LOW/LOW	2.83637
0.166733	1.91417	1.74744	3.35762	50	2	1	2.74744	6.71524	HIGH	0.166733	2.11361	1.94688	3.85539	35	2.85714	1.51457	3.46145	11.0154	HIGH	HIGH/HIGH	0.609622
0.41539	3.47813	3.06274	8.35559	25	4	2	5.06274	33.4224	HIGH	0.41539	1.52405	1.10866	2.15646	50	2	1	2.10866	4.31292	HIGH	HIGH/HIGH	7.74937
2.7684	0.160143	-2.60826	0.163997	30	3.33333	1.73697	-4.34522	0.0491991	LOW	2.7684	0.623855	-2.14455	0.226166	50	2	1	-3.14455	0.113083	LOW	LOW/LOW	0.435071
0.166878	2.54857	2.38169	5.21148	40	2.5	1.32193	3.70362	13.0287	HIGH	0.166878	1.79821	1.63133	3.09799	40	2.5	1.32193	2.95326	7.74497	HIGH	HIGH/HIGH	1.68221
3.65758	4.02015	0.362572	1.28572	50	2	1	1.36257	2.57143	HIGH	3.65758	1.31404	-2.34354	0.197027	40	2.5	1.32193	-3.66546	0.0788107	LOW	HIGH/LOW	32.6279
0.79698	2.78889	1.99191	3.97764	50	2	1	2.99191	7.95528	HIGH	0.79698	2.64583	1.84885	3.60212	50	2	1	2.84885	7.20425	HIGH	HIGH/HIGH	1.10425
2.7684	2.57744	-0.190959	0.876023	40	2.5	1.32193	-1.51289	0.350409	LOW	2.7684	2.60173	-0.166676	0.890893	30	3.33333	1.73697	-1.90364	0.267268	LOW	LOW/LOW	1.31108
2.7684	2.01701	-0.751395	0.594029	50	2	1	-1.7514	0.297014	LOW	2.7684	1.68387	-1.08453	0.471546	35	2.85714	1.51457	-2.5991	0.165041	LOW	LOW/LOW	1.79964
3.40165	3.06215	-0.339499	0.790316	30	3.33333	1.73697	-2.07646	0.237095	LOW	3.40165	0.184558	-3.21709	0.107537	60	1.66667	0.736966	-3.95406	0.0645224	LOW	LOW/LOW	3.67461
1.92538	1.49392	-0.431458	0.741512	30	3.33333	1.73697	-2.16842	0.222454	LOW	1.92538	3.00318	1.0778	2.11082	50	2	1	2.0778	4.22164	HIGH	LOW/HIGH	0.0526936
2.13168	3.28851	1.15683	2.22967	50	2	1	2.15683	4.45934	HIGH	2.13168	1.6141	-0.517582	0.698542	35	2.85714	1.51457	-2.03216	0.24449	LOW	HIGH/LOW	18.2394
2.7684	2.80122	0.0328139	1.02301	30	3.33333	1.73697	1.76978	3.41002	HIGH	2.7684	-1.45698	-4.22538	0.0534605	30	3.33333	1.73697	-5.96235	0.0160381	LOW	HIGH/LOW	212.619
2.44464	2.76968	0.325033	1.25269	50	2	1	1.32503	2.50539	HIGH	2.44464	1.5553	-0.889338	0.539862	45	2.22222	1.152	-2.04134	0.242938	LOW	HIGH/LOW	10.3129
2.7684	2.5931	-0.175302	0.885582	50	2	1	-1.1753	0.442791	LOW	2.7684	1.20825	-1.56015	0.339116	not found
2.7684	3.88828	1.11987	2.17328	60	1.66667	0.736966	1.85684	3.62213	HIGH	2.7684	2.26973	-0.498672	0.707758	25	4	2	-2.49867	0.17694	LOW	HIGH/LOW	20.471

## Sheet: miRNA31
miRNA31	Primary	Primary	Un-normalisedPrimary	Primary	Primary	Primary	Primary	Primary	Primary	miRNA20a normal	Metastasis	Metastases	Un-normalised Metastases	Metastases	Metastases	Metastases	Metastases	Metastases	Metastases	Primary-Metastases	Primary/Metastases RE
normal ΔCt	ΔCt	ΔΔCt	Relative expression	tumour cellularity	fold change	log2fold change	TC norm-ΔΔCt	Relative expression	Expression level	ΔCt	ΔCt	ΔΔCt	Relative expression	tumour cellularity	fold change	log2fold change	TC norm-ΔΔCt	Relative expression	Expression level	Concordance
8.92512	7.88284	-1.04229	0.485557	40	2.5	1.32193	-2.36422	0.194223	LOW	8.92512	11.4779	2.55274	5.86747	50	2	1	3.55274	11.7349	HIGH	LOW/HIGH	0.0165508
6.16885	10.0791	3.91029	15.0353	30	3.33333	1.73697	5.64725	50.1178	HIGH	6.16885	11.3223	5.1535	35.5924	20	5	2.32193	7.47542	177.962	HIGH	HIGH/HIGH	0.281621
8.56268	7.38529	-1.17739	0.442149	30	3.33333	1.73697	-2.91436	0.132645	LOW	8.56268	8.81871	0.256024	1.19418	60	1.66667	0.736966	0.99299	1.99031	NORMAL	LOW/NORMAL	0.0666454
11.3268	6.29468	-5.03214	0.0305615	30	3.33333	1.73697	-6.7691	0.00916846	LOW	11.3268	8.29237	-3.03445	0.122051	60	1.66667	0.736966	-3.77141	0.0732303	LOW	LOW/LOW	0.1252
8.41557	3.22541	-5.19016	0.0273909	60	1.66667	0.736966	-5.92713	0.0164345	LOW	8.41557	5.04665	-3.36893	0.0967947	50	2	1	-4.36893	0.0483973	LOW	LOW/LOW	0.339575
12.1026	9.44862	-2.65399	0.15888	30	3.33333	1.73697	-4.39095	0.0476641	LOW	12.1026	11.1963	-0.906349	0.533534	20	5	2.32193	-3.22828	0.106707	LOW	LOW/LOW	0.446683
9.09169	3.52248	-5.56921	0.0210621	50	2	1	-6.56921	0.0105311	LOW	9.09169	6.42042	-2.67127	0.156988	30	3.33333	1.73697	-4.40824	0.0470965	LOW	LOW/LOW	0.223606
9.48008	7.81849	-1.66159	0.316091	50	2	1	-2.66159	0.158045	LOW	9.48008	8.90652	-0.573559	0.671957	35	2.85714	1.51457	-2.08813	0.235185	LOW	LOW/LOW	0.672005
10.985	9.42445	-1.5605	0.339033	25	4	2	-3.5605	0.0847582	LOW	10.985	8.13967	-2.84528	0.139151	50	2	1	-3.84528	0.0695753	LOW	LOW/LOW	1.21822
11.3268	3.21785	-8.10897	0.00362208	30	3.33333	1.73697	-9.84593	0.00108662	LOW	11.3268	3.77084	-7.55598	0.00531402	50	2	1	-8.55598	0.00265701	LOW	LOW/LOW	0.408965
6.9654	9.22867	2.26328	4.80081	40	2.5	1.32193	3.58521	12.002	HIGH	6.9654	6.46896	-0.496433	0.708857	40	2.5	1.32193	-1.81836	0.283543	LOW	HIGH/LOW	42.3288
7.60753	8.81245	1.20492	2.30525	50	2	1	2.20492	4.6105	HIGH	7.60753	9.9022	2.29467	4.90643	40	2.5	1.32193	3.6166	12.2661	HIGH	HIGH/HIGH	0.375874
9.77327	7.07105	-2.70222	0.153656	50	2	1	-3.70222	0.076828	LOW	9.77327	8.84706	-0.926213	0.526238	50	2	1	-1.92621	0.263119	LOW	LOW/LOW	0.29199
11.3268	7.58059	-3.74623	0.07452	40	2.5	1.32193	-5.06816	0.029808	LOW	11.3268	5.21289	-6.11393	0.0144385	30	3.33333	1.73697	-7.8509	0.00433156	LOW	LOW/LOW	6.88159
11.3268	9.02654	-2.30028	0.203024	50	2	1	-3.30028	0.101512	LOW	11.3268	9.29623	-2.03059	0.244756	35	2.85714	1.51457	-3.54516	0.0856645	LOW	LOW/LOW	1.18499
11.7059	8.56336	-3.14257	0.113238	30	3.33333	1.73697	-4.87953	0.0339715	LOW	11.7059	8.84513	-2.8608	0.137662	60	1.66667	0.736966	-3.59777	0.082597	LOW	LOW/LOW	0.411292
10.7498	6.44076	-4.30901	0.0504497	30	3.33333	1.73697	-6.04598	0.0151349	LOW	10.7498	10.299	-0.45075	0.731662	50	2	1	-1.45075	0.365831	LOW	LOW/LOW	0.0413713
8.42481	6.18896	-2.23585	0.212297	50	2	1	-3.23585	0.106148	LOW	8.42481	4.26814	-4.15667	0.0560685	35	2.85714	1.51457	-5.67124	0.019624	LOW	LOW/LOW	5.40911
11.3268	8.33749	-2.98932	0.125928	30	3.33333	1.73697	-4.72629	0.0377785	LOW	11.3268	9.93579	-1.39102	0.381294	30	3.33333	1.73697	-3.12799	0.114388	LOW	LOW/LOW	0.330266
12.7746	8.63083	-4.14381	0.0565705	50	2	1	-5.14381	0.0282852	LOW	12.7746	9.61172	-3.16291	0.111653	45	2.22222	1.152	-4.31492	0.0502436	LOW	LOW/LOW	0.562962
11.3268	11.8952	0.568338	1.48281	50	2	1	1.56834	2.96563	HIGH	11.3268	8.06165	-3.26517	0.104013	not found
11.3268	9.37315	-1.95366	0.25816	60	1.66667	0.736966	-2.69063	0.154896	LOW	11.3268	11.4872	0.16036	1.11757	25	4	2	2.16036	4.47026	HIGH	LOW/HIGH	0.0346503

## Sheet: miRNA 92
miRNA92	Primary	Primary	Un-normalisedPrimary	Primary	Primary	Primary	Primary	Primary	Primary	miRNA20a normal	Metastasis	Metastases	Un-normalised Metastases	Metastases	Metastases	Metastases	Metastases	Metastases	Metastases	Primary-Metastases		Primary/Metastases RE
normal ΔCt	ΔCt	ΔΔCt	Relative expression	tumour cellularity	fold change	log2fold change	TC norm-ΔΔCt	Relative expression	Expression level	ΔCt	ΔCt	ΔΔCt	Relative expression	tumour cellularity	fold change	log2fold change	TC norm-ΔΔCt	Relative expression	Expression level	Concordance
3.08019	2.24936	-0.830835	0.562204	40	2.5	1.32193	-2.15276	0.224881	LOW	3.08019	1.46597	-1.61422	0.326641	50	2	1	-2.61422	0.16332	LOW	LOW/LOW	C	1.37693
1.66461	2.65359	0.988983	1.98479	30	3.33333	1.73697	2.72595	6.61595	HIGH	1.66461	1.26593	-0.398675	0.758554	20	5	2.32193	-2.7206	0.151711	LOW	HIGH/LOW	D	43.6089
1.51122	2.08221	0.570988	1.48554	30	3.33333	1.73697	2.30795	4.9518	HIGH	1.51122	0.539485	-0.971736	0.509892	60	1.66667	0.736966	-1.7087	0.305935	LOW	HIGH/LOW	D	16.1858
0.761267	0.161055	-0.600212	0.659657	30	3.33333	1.73697	-2.33718	0.197897	LOW	0.761267	1.17716	0.415893	1.33412	60	1.66667	0.736966	1.15286	2.22354	HIGH	LOW/HIGH	D	0.0890009
1.76472	0.056839	-1.70788	0.30611	60	1.66667	0.736966	-2.44484	0.183666	LOW	1.76472	1.56027	-0.204448	0.867871	50	2	1	-1.20445	0.433935	LOW	LOW/LOW	C	0.423256
2.79247	-0.420759	-3.21323	0.107825	30	3.33333	1.73697	-4.9502	0.0323476	LOW	2.79247	-0.297952	-3.09042	0.117406	20	5	2.32193	-5.41235	0.0234812	LOW	LOW/LOW	C	1.3776
1.95324	-0.817682	-2.77092	0.146511	50	2	1	-3.77092	0.0732553	LOW	1.95324	0.79412	-1.15912	0.447785	30	3.33333	1.73697	-2.89609	0.134336	LOW	LOW/LOW	C	0.545316
2.19911	2.13597	-0.0631371	0.957181	50	2	1	-1.06314	0.47859	LOW	2.19911	-1.28292	-3.48203	0.0894964	35	2.85714	1.51457	-4.9966	0.0313237	LOW	LOW/LOW	C	15.2788
1.89114	2.90722	1.01608	2.02242	25	4	2	3.01608	8.08969	HIGH	1.89114	0.592032	-1.29911	0.406378	50	2	1	-2.29911	0.203189	LOW	HIGH/LOW	D	39.8136
0.761267	-4.08772	-4.84899	0.0346983	30	3.33333	1.73697	-6.58596	0.0104095	LOW	0.761267	-1.0525	-1.81377	0.284447	50	2	1	-2.81377	0.142223	LOW	LOW/LOW	C	0.0731912
0.931057	3.01558	2.08453	4.24136	40	2.5	1.32193	3.40646	10.6034	HIGH	0.931057	-1.6004	-2.53145	0.172964	40	2.5	1.32193	-3.85338	0.0691858	LOW	HIGH/LOW	D	153.26
2.61651	2.67746	0.0609474	1.04315	50	2	1	1.06095	2.0863	HIGH	2.61651	0.793321	-1.82319	0.282596	40	2.5	1.32193	-3.14512	0.113038	LOW	HIGH/LOW	D	18.4566
2.24825	3.07417	0.825924	1.77267	50	2	1	1.82592	3.54534	HIGH	2.24825	0.833634	-1.41461	0.37511	50	2	1	-2.41461	0.187555	LOW	HIGH/LOW	D	18.9029
0.761267	2.24216	1.48089	2.79121	40	2.5	1.32193	2.80282	6.97802	HIGH	0.761267	1.46541	0.70414	1.62917	30	3.33333	1.73697	2.44111	5.43058	HIGH	HIGH/HIGH	C	1.28495
0.761267	0.112003	-0.649264	0.637606	50	2	1	-1.64926	0.318803	LOW	0.761267	0.0192823	-0.741985	0.597916	35	2.85714	1.51457	-2.25656	0.209271	LOW	LOW/LOW	C	1.5234
3.1091	2.1664	-0.942703	0.520257	30	3.33333	1.73697	-2.67967	0.156077	LOW	3.1091	-3.94623	-7.05534	0.00751852	60	1.66667	0.736966	-7.7923	0.00451111	LOW	LOW/LOW	C	34.5984
-2.83001	-2.50794	0.322075	1.25013	30	3.33333	1.73697	2.05904	4.16709	HIGH	-2.83001	1.08	3.91001	15.0325	50	2	1	4.91001	30.065	HIGH	HIGH/HIGH	C	0.138603
0.694701	2.26969	1.57499	2.97933	50	2	1	2.57499	5.95867	HIGH	0.694701	0.657899	-0.0368023	0.974813	35	2.85714	1.51457	-1.55138	0.341185	LOW	HIGH/LOW	D	17.4646
0.761267	2.50463	1.74336	3.34815	30	3.33333	1.73697	3.48033	11.1605	HIGH	0.761267	-6.1857	-6.94697	0.00810503	30	3.33333	1.73697	-8.68393	0.00243151	LOW	HIGH/LOW	D	4589.95
1.34464	3.00291	1.65828	3.15639	50	2	1	2.65828	6.31278	HIGH	1.34464	0.487779	-0.856859	0.552153	45	2.22222	1.152	-2.00886	0.248469	LOW	HIGH/LOW	D	25.4067
0.761267	2.2317	1.47044	2.77106	50	2	1	2.47044	5.54211	HIGH	0.761267	0.0655994	-0.695668	0.617424	not found
0.761267	2.66433	1.90307	3.74007	60	1.66667	0.736966	2.64003	6.23345	HIGH	0.761267	-1.05457	-1.81584	0.28404	25	4	2	-3.81584	0.0710099	LOW	HIGH/LOW	D	87.7829
																								25	25
																									75

## Sheet: miRNA224
miRNA224	Primary	Primary	Un-normalisedPrimary	Primary	Primary	Primary	Primary	Primary	Primary	miRNA20a normal	Metastasis	Metastases	Un-normalised Metastases	Metastases	Metastases	Metastases	Metastases	Metastases	Metastases	Primary-Metastases	Primary/Metastases RE
normal ΔCt	ΔCt	ΔΔCt	Relative expression	tumour cellularity	fold change	log2fold change	TC norm-ΔΔCt	Relative expression	Expression level	ΔCt	ΔCt	ΔΔCt	Relative expression	tumour cellularity	fold change	log2fold change	TC norm-ΔΔCt	Relative expression	Expression level	Concordance
6.65842	5.17004	-1.48837	0.356414	40	2.5	1.32193	-2.8103	0.142566	LOW	6.65842	6.36794	-0.290475	0.817633	50	2	1	-1.29047	0.408816	LOW	LOW/LOW	0.348728
5.60913	5.70033	0.091198	1.06525	30	3.33333	1.73697	1.82816	3.55085	HIGH	5.60913	5.50823	-0.100898	0.932452	20	5	2.32193	-2.42283	0.18649	LOW	HIGH/LOW	19.0404
9.77478	6.33039	-3.44439	0.0918619	30	3.33333	1.73697	-5.18135	0.0275586	LOW	9.77478	8.4215	-1.35328	0.391401	60	1.66667	0.736966	-2.09025	0.234841	LOW	LOW/LOW	0.11735
7.79422	3.54621	-4.24801	0.0526284	30	3.33333	1.73697	-5.98498	0.0157885	LOW	7.79422	7.26298	-0.531246	0.691957	60	1.66667	0.736966	-1.26821	0.415174	LOW	LOW/LOW	0.0380287
5.739	3.81575	-1.92325	0.263659	60	1.66667	0.736966	-2.66022	0.158195	LOW	5.739	6.90066	1.16166	2.23715	50	2	1	2.16166	4.47429	HIGH	LOW/HIGH	0.0353565
7.80521	3.30038	-4.50483	0.0440465	30	3.33333	1.73697	-6.2418	0.0132139	LOW	7.80521	5.41611	-2.3891	0.190902	20	5	2.32193	-4.71103	0.0381803	LOW	LOW/LOW	0.346093
5.95232	5.80746	-0.144862	0.904466	50	2	1	-1.14486	0.452233	LOW	5.95232	8.34947	2.39714	5.26759	30	3.33333	1.73697	4.13411	17.5586	HIGH	LOW/HIGH	0.0257556
6.99717	5.34056	-1.65662	0.317182	50	2	1	-2.65662	0.158591	LOW	6.99717	7.14021	0.143036	1.10423	35	2.85714	1.51457	1.65761	3.15493	HIGH	LOW/HIGH	0.0502677
7.27636	6.98727	-0.289087	0.81842	25	4	2	-2.28909	0.204605	LOW	7.27636	4.82935	-2.447	0.183391	50	2	1	-3.447	0.0916957	LOW	LOW/LOW	2.23135
7.79422	2.36651	-5.42771	0.0232325	30	3.33333	1.73697	-7.16468	0.00696975	LOW	7.79422	5.4957	-2.29852	0.203271	50	2	1	-3.29852	0.101635	LOW	LOW/LOW	0.068576
6.51924	5.63887	-0.88037	0.543228	40	2.5	1.32193	-2.2023	0.217291	LOW	6.51924	5.90519	-0.614046	0.653362	40	2.5	1.32193	-1.93597	0.261345	LOW	LOW/LOW	0.831435
6.67298	7.63962	0.966637	1.95428	50	2	1	1.96664	3.90856	HIGH	6.67298	6.80058	0.127602	1.09248	40	2.5	1.32193	1.44953	2.73119	HIGH	HIGH/HIGH	1.43108
5.95032	5.51468	-0.435642	0.739365	50	2	1	-1.43564	0.369682	LOW	5.95032	5.1307	-0.819623	0.56659	50	2	1	-1.81962	0.283295	LOW	LOW/LOW	1.30494
7.79422	4.41513	-3.37909	0.0961152	40	2.5	1.32193	-4.70102	0.0384461	LOW	7.79422	6.33191	-1.46231	0.362912	30	3.33333	1.73697	-3.19927	0.108874	LOW	LOW/LOW	0.353126
7.79422	3.66611	-4.12811	0.0571895	50	2	1	-5.12811	0.0285947	LOW	7.79422	6.17982	-1.61441	0.3266	35	2.85714	1.51457	-3.12898	0.11431	LOW	LOW/LOW	0.250151
7.47496	4.65007	-2.8249	0.141131	30	3.33333	1.73697	-4.56186	0.0423392	LOW	7.47496	3.80798	-3.66698	0.0787278	60	1.66667	0.736966	-4.40395	0.0472367	LOW	LOW/LOW	0.896321
7.76226	3.15296	-4.6093	0.0409696	30	3.33333	1.73697	-6.34627	0.0122909	LOW	7.76226	7.22282	-0.539442	0.688037	50	2	1	-1.53944	0.344019	LOW	LOW/LOW	0.0357274
7.63796	5.80625	-1.83171	0.280931	50	2	1	-2.83171	0.140466	LOW	7.63796	5.82615	-1.81181	0.284833	35	2.85714	1.51457	-3.32638	0.0996917	LOW	LOW/LOW	1.409
7.79422	5.12811	-2.66611	0.157551	30	3.33333	1.73697	-4.40308	0.0472652	LOW	7.79422	1.2129	-6.58132	0.010443	30	3.33333	1.73697	-8.31829	0.0031329	LOW	LOW/LOW	15.0867
10.1655	6.46478	-3.70069	0.07691	50	2	1	-4.70069	0.038455	LOW	10.1655	5.63457	-4.53089	0.0432579	45	2.22222	1.152	-5.68289	0.0194661	LOW	LOW/LOW	1.97549
7.79422	5.79596	-1.99826	0.250301	50	2	1	-2.99826	0.125151	LOW	7.79422	6.18561	-1.60862	0.327913	not found
7.79422	5.73041	-2.06381	0.239184	60	1.66667	0.736966	-2.80078	0.14351	LOW	7.79422	5.03024	-2.76398	0.147218	25	4	2	-4.76398	0.0368044	LOW	LOW/LOW	3.89926
																									0.952381
