# Supplementary material for: Investigating genomic, proteomic, and post-transcriptional regulation profiles in colorectal cancer: a comparative study between primary tumors and associated metastases
Source: Cancer Cell Int. 2023 Sep 5;23:192. doi: 10.1186/s12935-023-03020-7 (PMC10478430; doi:10.1186/s12935-023-03020-7)
Supplement: Supplementary file 4 — Additional file 4. Data_RPPA markers. [file 12935_2023_3020_MOESM4_ESM.xls]

## Sheet: CD34
			CD34
					Primary	Metastatic	Difference in	Normalised expression in
			Primary	Metastasis	tumour cellularity	tumour cellularity	tumour cellularity	Metastasis	Differential expression	Differential expression REMARK	Differential expression REMARK I
		P1 M1	949.863	1004.33	40	50	-10	903.896	45.9673	NORMAL	NORMAL
		P2M2	290.603	599.874	30	20	10	659.862	-369.259	ALTERED	UPREGULATED
		P3M3	585.207	192.824	30	60	-30	134.977	450.23	ALTERED	DOWNREGULATED
		P4M4	862.509	807.635	30	60	-30	565.345	297.165	NORMAL	NORMAL
		P5M5	1091.16	1333.6	60	50	10	1466.96	-375.803	ALTERED	UPREGULATED
		P6M6	809.513	519.576	30	20	10	571.533	237.979	NORMAL	NORMAL
		P7M7	651.725	282.522	50	30	20	339.027	312.698	NORMAL	NORMAL
		P8M8	1399.96	553.518	50	35	15	636.546	763.418	ALTERED	DOWNREGULATED
		P9M9	640.244	654.926	25	50	-25	491.195	149.049	NORMAL	NORMAL
		P10M10	645.518	454.12	30	50	-20	363.296	282.222	NORMAL	NORMAL
		P11M11	365.716	220.19	40	40	0	220.19	145.526	NORMAL	NORMAL
		P12M12	996.983	344.089	50	40	10	378.498	618.485	ALTERED	DOWNREGULATED
		P13M13	233.815	777.212	50	50	0	777.212	-543.396	ALTERED	UPREGULATED
		P14M14	788.067	393.091	40	30	10	432.4	355.667	ALTERED	DOWNREGULATED
		P15M15	154.943	555.081	50	35	15	638.343	-483.4	ALTERED	UPREGULATED
		P16M16	864.493	566.676	30	60	-30	396.674	467.819	ALTERED	DOWNREGULATED
		P17M17	827.958	877.968	30	50	-20	702.375	125.584	NORMAL	NORMAL
		P18M18	1236.37	235.794	50	35	15	271.163	965.205	ALTERED	DOWNREGULATED
		P19M19	706.939	1330.21	30	30	0	1330.21	-623.271	ALTERED	UPREGULATED
		P20M20	357.329	264.616	50	45	5	277.847	79.4819	NORMAL	NORMAL
		P21M21	456.688	398.001	50	not found	#VALUE!	#VALUE!
		MEAN	649.558
		STD DEV	328.72						ALTERED=	11	0.55
									NORMAL=	9	0.45
										z-statistic	0.899
										Significance level	P = 0.3687
										95% CI of observed proportion	31.53% to 76.94%
				#DIV/0!

## Sheet: WT1
			WT1
					Primary	Metastatic	Difference in	Normalised expression in
			Primary	Metastasis	tumour cellularity	tumour cellularity	tumour cellularity	Metastasis	Differential expression	Differential expression REMARK	Differential expression REMARK I
		P1 M1	468.533	544.344	40	50	-10	489.91	-21.3764	NORMAL	NORMAL
		P2M2	186.116	327.204	30	20	10	359.925	-173.808	ALTERED	UPREGULATED
		P3M3	307.283	104.295	30	60	-30	73.0064	234.276	ALTERED	DOWNREGULATED
		P4M4	437.409	255.263	30	60	-30	178.684	258.725	ALTERED	DOWNREGULATED
		P5M5	341.415	294.361	60	50	10	323.797	17.6172	NORMAL	NORMAL
		P6M6	412.624	334.309	30	20	10	367.74	44.8846	NORMAL	NORMAL
		P7M7	385.759	82.5188	50	30	20	99.0226	286.737	ALTERED	DOWNREGULATED
		P8M8	546.75	204.411	50	35	15	235.073	311.677	ALTERED	DOWNREGULATED
		P9M9	345.855	322.386	25	50	-25	241.79	104.066	NORMAL	NORMAL
		P10M10	383.911	290.524	30	50	-20	232.419	151.492	ALTERED	DOWNREGULATED
		P11M11	156.527	123.157	40	40	0	123.157	33.3694	NORMAL	NORMAL
		P12M12	410.919	211.65	50	40	10	232.814	178.104	ALTERED	DOWNREGULATED
		P13M13	184.849	278.76	50	50	0	278.76	-93.9111	NORMAL	NORMAL
		P14M14	375.372	107.316	40	30	10	118.048	257.324	ALTERED	DOWNREGULATED
		P15M15	98.7135	215.53	50	35	15	247.86	-149.146	ALTERED	UPREGULATED
		P16M16	406.935	278.367	30	60	-30	194.857	212.077	ALTERED	DOWNREGULATED
		P17M17	238.038	274.304	30	50	-20	219.443	18.5951	NORMAL	NORMAL
		P18M18	482.575	178.789	50	35	15	205.607	276.968	ALTERED	DOWNREGULATED
		P19M19	233.217	209.322	30	30	0	209.322	23.8947	NORMAL	NORMAL
		P20M20	165.671	125.51	50	45	5	131.785	33.8855	NORMAL	NORMAL
		P21M21	251.13	76.8866	50	not found	#VALUE!
		MEAN	277.591
		STD DEV	123.817						ALTERED=	11

## Sheet: BCL2
			BCL2
					Primary	Metastatic	Difference in	Normalised expression in
			Primary	Metastasis	tumour cellularity	tumour cellularity	tumour cellularity	Metastasis	Differential expression	Differential expression REMARK	Differential expression REMARK I
		P1 M1	1767.83	1240.54	40	50	-10	1116.48	651.345	NORMAL	NORMAL
		P2M2	385.294	1084.78	30	20	10	1193.26	-807.97	ALTERED	UPREGULATED
		P3M3	798.544	197.675	30	60	-30	138.373	660.171	NORMAL	NORMAL
		P4M4	1590.58	908.067	30	60	-30	635.647	954.93	ALTERED	DOWNREGULATED
		P5M5	1519.51	3173.36	60	50	10	3490.69	-1971.19	ALTERED	UPREGULATED
		P6M6	1635.64	778.329	30	20	10	856.161	779.474	ALTERED	DOWNREGULATED
		P7M7	1055.07	267.837	50	30	20	321.404	733.665	ALTERED	DOWNREGULATED
		P8M8	2442.56	743	50	35	15	854.45	1588.1	ALTERED	DOWNREGULATED
		P9M9	1179.61	1207.47	25	50	-25	905.6	274.013	NORMAL	NORMAL
		P10M10	1081.53	475.274	30	50	-20	380.22	701.311	ALTERED	DOWNREGULATED
		P11M11	630.495	202.774	40	40	0	202.774	427.721	NORMAL	NORMAL
		P12M12	1825.56	579.185	50	40	10	637.103	1188.45	ALTERED	DOWNREGULATED
		P13M13	445.596	1172.04	50	50	0	1172.04	-726.439	ALTERED	UPREGULATED
		P14M14	1743.56	402.737	40	30	10	443.011	1300.55	ALTERED	DOWNREGULATED
		P15M15	176.185	698.367	50	35	15	803.121	-626.937	NORMAL	NORMAL
		P16M16	1581.01	1241.72	30	60	-30	869.202	711.807	ALTERED	DOWNREGULATED
		P17M17	1022.3	1000.86	30	50	-20	800.691	221.607	NORMAL	NORMAL
		P18M18	1873.2	323.245	50	35	15	371.732	1501.47	ALTERED	DOWNREGULATED
		P19M19	1372.88	2412.27	30	30	0	2412.27	-1039.39	ALTERED	UPREGULATED
		P20M20	376.82	467.523	50	45	5	490.9	-114.08	NORMAL	NORMAL
		P21M21	835.807	262.319	50	not found
		MEAN	1051.88
		STD DEV	674.209						ALTERED=	13

## Sheet: AE1_3
		AE1-3
				Primary	Metastatic	Difference in	Normalised expression in
		Primary	Metastasis	tumour cellularity	tumour cellularity	tumour cellularity	Metastasis	Differential expression	Differential expression REMARK	Differential expression REMARK I
	P1 M1	673.271	552.336	40	50	-10	497.103	176.168	ALTERED	DOWNREGULATED
	P2M2	394.001	637.704	30	20	10	701.475	-307.474	ALTERED	UPREGULATED
	P3M3	539.213	328.65	30	60	-30	230.055	309.158	ALTERED	DOWNREGULATED
	P4M4	884.285	575.806	30	60	-30	403.065	481.221	ALTERED	DOWNREGULATED
	P5M5	731.828	645.261	60	50	10	709.787	22.041	NORMAL	NORMAL
	P6M6	660.898	503.016	30	20	10	553.317	107.581	NORMAL	NORMAL
	P7M7	812.183	440.567	50	30	20	528.68	283.503	ALTERED	DOWNREGULATED
	P8M8	716.781	489.209	50	35	15	562.59	154.191	ALTERED	DOWNREGULATED
	P9M9	578.484	598.233	25	50	-25	448.675	129.809	NORMAL	NORMAL
	P10M10	722.3	696.693	30	50	-20	557.354	164.946	ALTERED	DOWNREGULATED
	P11M11	545.649	347.079	40	40	0	347.079	198.569	ALTERED	DOWNREGULATED
	P12M12	813.754	461.32	50	40	10	507.452	306.302	ALTERED	DOWNREGULATED
	P13M13	479.872	690.164	50	50	0	690.164	-210.292	ALTERED	UPREGULATED
	P14M14	760.341	538.993	40	30	10	592.892	167.449	ALTERED	DOWNREGULATED
	P15M15	287.394	623.714	50	35	15	717.271	-429.877	ALTERED	UPREGULATED
	P16M16	682.443	558.723	30	60	-30	391.106	291.337	ALTERED	DOWNREGULATED
	P17M17	842.908	741.308	30	50	-20	593.047	249.861	ALTERED	DOWNREGULATED
	P18M18	903.447	445.677	50	35	15	512.528	390.919	ALTERED	DOWNREGULATED
	P19M19	781.642	684.096	30	30	0	684.096	97.5455	NORMAL	NORMAL
	P20M20	421.215	379.667	50	45	5	398.65	22.565	NORMAL	NORMAL
	P21M21	737.876	533.683	50	not found
	MEAN	605.754
	STD DEV	153.683						ALTERED=	15
								NORMAL=	5
								z-statistic	5.164
								Significance level	P < 0.0001
								95% CI of observed proportion	50.90% to 91.34%

## Sheet: BEREP4
			BerEP4
					Primary	Metastatic	Difference in	Normalised expression in
			Primary	Metastasis	tumour cellularity	tumour cellularity	tumour cellularity	Metastasis	Differential expression	Differential expression REMARK	Differential expression REMARK I
		P1 M1	1687.11	1276.94	40	50	-10	1149.25	537.864	NORMAL	NORMAL
		P2M2	828.273	738.911	30	20	10	812.803	15.47	NORMAL	NORMAL
		P3M3	1192.92	198.888	30	60	-30	139.221	1053.7	NORMAL	NORMAL
		P4M4	825.585	2495.72	30	60	-30	1747	-921.418	NORMAL	NORMAL
		P5M5	4322.48	3965.8	60	50	10	4362.38	-39.9022	NORMAL	NORMAL
		P6M6	2098.96	934.615	30	20	10	1028.08	1070.89	NORMAL	NORMAL
		P7M7	1297.95	1448.98	50	30	20	1738.77	-440.816	NORMAL	NORMAL
		P8M8	4965.54	2056.74	50	35	15	2365.26	2600.29	ALTERED	DOWNREGULATED
		P9M9	2589.8	1106.77	25	50	-25	830.081	1759.72	ALTERED	DOWNREGULATED
		P10M10	1492.32	956.19	30	50	-20	764.952	727.363	NORMAL	NORMAL
		P11M11	1170.29	614.542	40	40	0	614.542	555.75	NORMAL	NORMAL
		P12M12	2995.66	1078.53	50	40	10	1186.38	1809.29	ALTERED	DOWNREGULATED
		P13M13	288.903	1724.37	50	50	0	1724.37	-1435.47	NORMAL	NORMAL
		P14M14	2033.62	1063.52	40	30	10	1169.87	863.752	NORMAL	NORMAL
		P15M15	96.2144	854.897	50	35	15	983.131	-886.917	NORMAL	NORMAL
		P16M16	2591.53	1051.83	30	60	-30	736.282	1855.25	ALTERED	DOWNREGULATED
		P17M17	3766.64	2337.97	30	50	-20	1870.38	1896.26	ALTERED	DOWNREGULATED
		P18M18	8588.73	757.909	50	35	15	871.596	7717.14	ALTERED	DOWNREGULATED
		P19M19	2305.3	5698.97	30	30	0	5698.97	-3393.68	ALTERED	UPREGULATED
		P20M20	1871.1	114.005	50	45	5	119.705	1751.4	ALTERED	DOWNREGULATED
		P21M21	232.707	874.02
		MEAN	1871.23
		STD DEV	1657.18
										0.6
									Results
									z-statistic	1.826
									Significance level	P = 0.0679
									95% CI of observed proportion	19.12% to 63.95%

## Sheet: SMAD4
			SMAD4
					Primary	Metastatic	Difference in	Normalised expression in
			Primary	Metastasis	tumour cellularity	tumour cellularity	tumour cellularity	Metastasis	Differential expression	Differential expression REMARK	Differential expression REMARK I
		P1 M1	3989.42	3616.83	40	50	-10	3255.14	734.281	NORMAL	NORMAL
		P2M2	2016.81	1876.76	30	20	10	2064.43	-47.6264	NORMAL	NORMAL
		P3M3	2886.89	469.327	30	60	-30	328.529	2558.36	ALTERED	DOWNREGULATED
		P4M4	2071.54	4928.67	30	60	-30	3450.07	-1378.53	NORMAL	NORMAL
		P5M5	6549.05	6036.2	60	50	10	6639.82	-90.7717	NORMAL	NORMAL
		P6M6	3968.01	2519.22	30	20	10	2771.14	1196.87	NORMAL	NORMAL
		P7M7	3313.58	2668.58	50	30	20	3202.29	111.284	NORMAL	NORMAL
		P8M8	7573.04	3812.61	50	35	15	4384.51	3188.54	ALTERED	DOWNREGULATED
		P9M9	4627.87	3479.4	25	50	-25	2609.55	2018.32	ALTERED	DOWNREGULATED
		P10M10	4568.54	2971.52	30	50	-20	2377.22	2191.32	ALTERED	DOWNREGULATED
		P11M11	1787.62	1132.05	40	40	0	1132.05	655.57	NORMAL	NORMAL
		P12M12	4423.1	2798.34	50	40	10	3078.17	1344.93	NORMAL	NORMAL
		P13M13	653.092	4415.6	50	50	0	4415.6	-3762.51	ALTERED	UPREGULATED
		P14M14	4069.37	2391.1	40	30	10	2630.21	1439.16	NORMAL	NORMAL
		P15M15	259.904	2166.14	50	35	15	2491.06	-2231.16	ALTERED	UPREGULATED
		P16M16	4007.04	2234.89	30	60	-30	1564.42	2442.62	ALTERED	DOWNREGULATED
		P17M17	4963.15	3574.3	30	50	-20	2859.44	2103.71	ALTERED	DOWNREGULATED
		P18M18	8359.42	2370.9	50	35	15	2726.53	5632.89	ALTERED	DOWNREGULATED
		P19M19	1856.17	5413.69	30	30	0	5413.69	-3557.52	ALTERED	UPREGULATED
		P20M20	793.703	202.907	50	45	5	213.053	580.651	NORMAL	NORMAL
		P21M21	619.583	1977.57
		MEAN	3200.32
		STD DEV	1881.62

## Sheet: TGFBRII
			TGFBRII
					Primary	Metastatic	Difference in	Normalised expression in
			Primary	Metastasis	tumour cellularity	tumour cellularity	tumour cellularity	Metastasis	Differential expression	Differential expression REMARK	Differential expression REMARK I
		P1 M1	4062.26	3483.63	40	50	-10	3135.26	927.001	NORMAL	NORMAL
		P2M2	1843.75	1905.25	30	20	10	2095.78	-252.027	NORMAL	NORMAL
		P3M3	2512.09	412.935	30	60	-30	289.054	2223.03	ALTERED	DOWNREGULATED
		P4M4	1607.62	5260.09	30	60	-30	3682.06	-2074.45	NORMAL	NORMAL
		P5M5	6314.59	6046.07	60	50	10	6650.68	-336.09	NORMAL	NORMAL
		P6M6	3341.21	1929.26	30	20	10	2122.19	1219.02	NORMAL	NORMAL
		P7M7	2638.77	3110.54	50	30	20	3732.65	-1093.88	NORMAL	NORMAL
		P8M8	8230.77	3982.57	50	35	15	4579.96	3650.81	ALTERED	DOWNREGULATED
		P9M9	4645.37	2784.7	25	50	-25	2088.53	2556.84	ALTERED	DOWNREGULATED
		P10M10	3442.03	2198.67	30	50	-20	1758.94	1683.09	NORMAL	NORMAL
		P11M11	2448.84	1538.84	40	40	0	1538.84	909.993	NORMAL	NORMAL
		P12M12	6287.73	3134.19	50	40	10	3447.61	2840.12	ALTERED	DOWNREGULATED
		P13M13	642.686	4866.38	50	50	0	4866.38	-4223.69	ALTERED	UPREGULATED
		P14M14	3910.48	2597.29	40	30	10	2857.02	1053.45	NORMAL	NORMAL
		P15M15	183.682	2329.9	50	35	15	2679.38	-2495.7	ALTERED	UPREGULATED
		P16M16	5849.93	2321.39	30	60	-30	1624.97	4224.96	ALTERED	DOWNREGULATED
		P17M17	6994.52	4456.7	30	50	-20	3565.36	3429.16	ALTERED	DOWNREGULATED
		P18M18	8222.2	2606.69	50	35	15	2997.69	5224.5	ALTERED	DOWNREGULATED
		P19M19	1225.3	6638.39	30	30	0	6638.39	-5413.09	ALTERED	UPREGULATED
		P20M20	1238.2	279.259	50	45	5	293.222	944.977	NORMAL	NORMAL
		P21M21	1050.09	663.147
		MEAN	3315.19
		STD DEV	2122.51

## Sheet: RASA1
			RASA1
					Primary	Metastatic	Difference in	Normalised expression in
			Primary	Metastasis	tumour cellularity	tumour cellularity	tumour cellularity	Metastasis	Differential expression	Differential expression REMARK	Differential expression REMARK I
		P1 M1	3903.79	3348.65	40	50	-10	3013.78	890.005	NORMAL	NORMAL
		P2M2	2380.33	2086.05	30	20	10	2294.65	85.6772	NORMAL	NORMAL
		P3M3	2734.23	484.486	30	60	-30	339.14	2395.09	NORMAL	NORMAL
		P4M4	2390.6	5157.15	30	60	-30	3610.01	-1219.41	NORMAL	NORMAL
		P5M5	8557.49	6252.48	60	50	10	6877.73	1679.76	NORMAL	NORMAL
		P6M6	4524.88	2258.39	30	20	10	2484.23	2040.64	NORMAL	NORMAL
		P7M7	3176.2	3639.22	50	30	20	4367.07	-1190.87	NORMAL	NORMAL
		P8M8	9062.6	4777.25	50	35	15	5493.84	3568.76	ALTERED	DOWNREGULATED
		P9M9	5699.41	3283.09	25	50	-25	2462.32	3237.09	ALTERED	DOWNREGULATED
		P10M10	4189.01	2298.81	30	50	-20	1839.04	2349.97	NORMAL	NORMAL
		P11M11	2972.54	1552.53	40	40	0	1552.53	1420.01	NORMAL	NORMAL
		P12M12	5984.59	2951.69	50	40	10	3246.86	2737.74	ALTERED	DOWNREGULATED
		P13M13	596.168	4667.41	50	50	0	4667.41	-4071.25	ALTERED	UPREGULATED
		P14M14	4173.88	2673.26	40	30	10	2940.59	1233.29	NORMAL	NORMAL
		P15M15	187.431	2251.63	50	35	15	2589.37	-2401.94	NORMAL	NORMAL
		P16M16	5928.3	2809.52	30	60	-30	1966.67	3961.63	ALTERED	DOWNREGULATED
		P17M17	5404.73	4607.12	30	50	-20	3685.7	1719.03	NORMAL	NORMAL
		P18M18	10636.9	2172.03	50	35	15	2497.83	8139.08	ALTERED	DOWNREGULATED
		P19M19	1259.46	7810.77	30	30	0	7810.77	-6551.3	ALTERED	UPREGULATED
		P20M20	953.96	275.075	50	45	5	288.829	665.131	NORMAL	NORMAL
		P21M21	640.914	564.212
		MEAN	3601.86
		STD DEV	2425.66

## Sheet: KLF4
			KLF4
					Primary	Metastatic	Difference in	Normalised expression in
			Primary	Metastasis	tumour cellularity	tumour cellularity	tumour cellularity	Metastasis	Differential expression	Differential expression REMARK	Differential expression REMARK I
		P1 M1	3185.24	1225.44	40	50	-10	1102.9	2082.34	ALTERED	DOWNREGULATED
		P2M2	1244.04	1056.29	30	20	10	1161.92	82.1229	NORMAL	NORMAL
		P3M3	2208.72	341.99	30	60	-30	239.393	1969.32	ALTERED	DOWNREGULATED
		P4M4	2294.03	2434.62	30	60	-30	1704.24	589.792	NORMAL	NORMAL
		P5M5	6133.87	4584.14	60	50	10	5042.55	1091.32	NORMAL	NORMAL
		P6M6	3699.63	1116.78	30	20	10	1228.45	2471.18	ALTERED	DOWNREGULATED
		P7M7	2063.98	1909.12	50	30	20	2290.95	-226.969	NORMAL	NORMAL
		P8M8	7847.94	3609.35	50	35	15	4150.75	3697.19	ALTERED	DOWNREGULATED
		P9M9	3945.43	1670.32	25	50	-25	1252.74	2692.69	ALTERED	DOWNREGULATED
		P10M10	1787.93	1100.04	30	50	-20	880.033	907.893	NORMAL	NORMAL
		P11M11	2602.44	1256.45	40	40	0	1256.45	1345.98	NORMAL	NORMAL
		P12M12	4979.53	1634.9	50	40	10	1798.39	3181.14	ALTERED	DOWNREGULATED
		P13M13	427.233	2643.56	50	50	0	2643.56	-2216.32	ALTERED	UPREGULATED
		P14M14	2992.31	1510.87	40	30	10	1661.95	1330.36	NORMAL	NORMAL
		P15M15	134.95	1316.06	50	35	15	1513.47	-1378.52	NORMAL	NORMAL
		P16M16	2481.52	3290.2	30	60	-30	2303.14	178.38	NORMAL	NORMAL
		P17M17	4108.74	4208.94	30	50	-20	3367.15	741.592	NORMAL	NORMAL
		P18M18	5587.37	699.609	50	35	15	804.55	4782.82	ALTERED	DOWNREGULATED
		P19M19	1113.7	3477.88	30	30	0	3477.88	-2364.17	ALTERED	UPREGULATED
		P20M20	638.861	269.846	50	45	5	283.338	355.523	NORMAL	NORMAL
		P21M21	201.68	197.87
		MEAN	2362.7
		STD DEV	1746.15

## Sheet: RAS
			RAS
					Primary	Metastatic	Difference in	Normalised expression in
			Primary	Metastasis	tumour cellularity	tumour cellularity	tumour cellularity	Metastasis	Differential expression	Differential expression REMARK	Differential expression REMARK I
		P1 M1	419.318	304.584	40	50	-10	274.126	145.192	NORMAL	NORMAL
		P2M2	185.028	201.923	30	20	10	222.116	-37.0876	NORMAL	NORMAL
		P3M3	285.753	64.8811	30	60	-30	45.4168	240.337	NORMAL	NORMAL
		P4M4	288.765	473.701	30	60	-30	331.591	-42.8254	NORMAL	NORMAL
		P5M5	876.719	803.211	60	50	10	883.532	-6.81346	NORMAL	NORMAL
		P6M6	487.806	263.928	30	20	10	290.321	197.485	NORMAL	NORMAL
		P7M7	285.748	261.543	50	30	20	313.851	-28.1036	NORMAL	NORMAL
		P8M8	1085.35	593.711	50	35	15	682.768	402.586	ALTERED	DOWNREGULATED
		P9M9	560.985	337.617	25	50	-25	253.213	307.773	ALTERED	DOWNREGULATED
		P10M10	388.847	186.161	30	50	-20	148.929	239.918	NORMAL	NORMAL
		P11M11	304.276	146.793	40	40	0	146.793	157.483	NORMAL	NORMAL
		P12M12	762.557	266.146	50	40	10	292.761	469.797	ALTERED	DOWNREGULATED
		P13M13	105.278	521.25	50	50	0	521.25	-415.972	ALTERED	UPREGULATED
		P14M14	418.028	294.215	40	30	10	323.637	94.3908	NORMAL	NORMAL
		P15M15	22.4917	211.918	50	35	15	243.706	-221.214	NORMAL	NORMAL
		P16M16	508.182	446.382	30	60	-30	312.467	195.714	NORMAL	NORMAL
		P17M17	716.989	629.227	30	50	-20	503.382	213.607	NORMAL	NORMAL
		P18M18	1002.91	150.286	50	35	15	172.829	830.08	ALTERED	DOWNREGULATED
		P19M19	214.086	790.024	30	30	0	790.024	-575.937	ALTERED	UPREGULATED
		P20M20	250.13	39.2218	50	45	5	41.1828	208.947	NORMAL	NORMAL
		P21M21	60.116	143.597
		MEAN	389.516
		STD DEV	262.387

[truncated: 15 more sheets: E_CADHERIN, P85, P110, PTEN, PhosphoPTEN, PhosphoAKT Serine, PhosphoAKT Threonine, mtor, pCRAF, pGSk, D2_40, Protein concn normalized data, CD31, ALL MARKERS, RPPA Analysis Method Validation]
