# Supplementary material for: Investigating genomic, proteomic, and post-transcriptional regulation profiles in colorectal cancer: a comparative study between primary tumors and associated metastases
Source: Cancer Cell Int. 2023 Sep 5;23:192. doi: 10.1186/s12935-023-03020-7 (PMC10478430; doi:10.1186/s12935-023-03020-7)
Supplement: Supplementary file 5 — Additional file 5. Data_somatic mutation profile. [file 12935_2023_3020_MOESM5_ESM.xls]

## Sheet: Heterogeneity Score
Case No.	Gene	pri MAF	pri tumour cellularity	pri HS	pri background status	met MAF	met tumour cellularity	met HS	met background status	HS backgroung change	pri-met status
1	APC	19.34	40	0.967	ATC	27.65	50	1.106	CNV	C	ATC/CNV
	APC	17		0.85	STC	21.8		0.872	STC	NC	STC/STC
	KRAS	20.13		1.0065	ATC	30.32		1.2128	CNV	C	ATC/CNV
	KRAS	6.39		0.3195	STC	0		0	WT	C	STC/WT
	TP53	24.18		1.209	CNV	0		0	WT	C	CNV/WT
	TP53	21.69		1.0845	CNV	37.48		1.4992	CNV	NC	CNV/CNV
	SMAD4	27.54		1.377	CNV	37.08		1.4832	CNV	NC	CNV/CNV
2	APC	5.87	30	0.391333	STC	14	20	1.4	CNV	C	STC/CNV
	APC	5.38		0.358667	STC	14.99		1.499	CNV	C	STC/CNV
	APC	24.33		1.622	CNV	29.33		2.933	CNV	C	CNV/CNV
	KRAS	38.37		2.558	CNV	40.96		4.096	CNV	C	CNV/CNV
	SMAD4	10.69		0.712667	STC	34.52		3.452	CNV	C	STC/CNV
	GNAS	6.71		0.447333	STC	0		0	WT	C	STC/WT
3	APC	38.15	30	2.54333	CNV	3.68	60	0.122667	STC	C	CNV/STC
	NRAS	0		0	WT	34.44		1.148	CNV	C	WT/CNV
	TP53	40.53		2.702	CNV	7.55		0.251667	STC	C	CNV/STC
	TP53	0		0	WT	33.19		1.10633	CNV	C	WT/CNV
4	KRAS	8.2	30	0.546667	STC	33.92	60	1.13067	CNV	C	STC/CNV
	TP53	9.81		0.654	STC	63.34		2.11133	CNV	C	STC/CNV
	CDH1	4.71		0.314	STC	0		0	WT	C	STC/WT
5	BRAF	23.87	60	0.795667	STC	27.29	50	1.0916	CNV	C	STC/CNV
	TP53	33.7		1.12333	CNV	45.43		1.8172	CNV	C	CNV/CNV
6	APC	58.04	30	3.86933	CNV	10.33	20	1.033	ATC	C	CNV/ATC
	TP53	54.82		3.65467	CNV	12.58		1.258	CNV	C	CNV/CNV
7	-	-	50			-	30
8	-	-	50			-	35
9	APC	49.02	25	3.9216	CNV	46.97	50	1.8788	CNV	C	CNV/CNV
	APC	29.65		2.372	CNV	27.07		1.0828	CNV	C	CNV/CNV
	KRAS	41.98		3.3584	CNV	44.86		1.7944	CNV	C	CNV/CNV
	TP53	57.18		4.5744	CNV	51.07		2.0428	CNV	C	CNV/CNV
10	APC	25.16	30	1.67733	CNV	43.2	50	1.728	CNV	NC	CNV/CNV
	TP53	37.51		2.50067	CNV	52.3		2.092	CNV	NC	CNV/CNV
	PIK3CA	15.87		1.058	CNV	30.7		1.228	CNV	NC	CNV/CNV
	FBXW7	19.14		1.276	CNV	33.05		1.322	CNV	NC	CNV/CNV
11	KRAS	3.94	40	0.197	STC	4.77	40	0.2385	STC	NC	STC/STC
	TP53	3.18		0.159	STC	3.21		0.1605	STC	NC	STC/STC
12	APC	69.66	50	2.7864	CNV	37.99	40	1.8995	CNV	C	CNV/CNV
	KRAS	32.05		1.282	CNV	22.2		1.11	CNV	NC	CNV/CNV
	TP53	76.26		3.0504	CNV	43.37		2.1685	CNV	C	CNV/CNV
13	APC	22.82	50	0.9128	STC	48.77	50	1.9508	CNV	C	STC/CNV
	TP53	18.78		0.7512	STC	37.09		1.4836	CNV	C	STC/CNV
14	APC	19.19	40	0.9595	CNV	17.93	30	1.19533	CNV	NC	CNV/CNV
	KRAS	27.28		1.364	CNV	26.34		1.756	CNV	NC	CNV/CNV
	TP53	26.77		1.3385	CNV	26.51		1.76733	CNV	NC	CNV/CNV
	PIK3CA	11.06		0.553	STC	12.98		0.865333	STC	NC	STC/STC
15	APC	23.03	50	0.9212	STC	25.48	35	1.456	CNV	C	STC/CNV
	KRAS	24.65		0.986	CNV	27.48		1.57029	CNV	C	CNV/CNV
	TP53	34.32		1.3728	CNV	37.61		2.14914	CNV	C	CNV/CNV
16	NRAS	41.43	30	2.762	CNV	40.14	60	1.338	CNV	C	CNV/CNV
	TP53	37.01		2.46733	CNV	35.91		1.197	CNV	C	CNV/CNV
17	APC	35.69	30	2.37933	CNV	33.3	50	1.332	CNV	C	CNV/CNV
	KRAS	21.92		1.46133	CNV	11.51		0.4604	STC	C	CNV/STC
	TP53	36.75		2.45	CNV	11.74		0.4696	STC	C	CNV/STC
18	APC	5.99	50	0.2396	STC	16.25	35	0.928571	STC	C	STC/STC
	TP53	35.28		1.4112	CNV	42.3		2.41714	CNV	C	CNV/CNV
19	APC	24.07	30	1.60467	CNV	41.35	30	2.75667	CNV	C	CNV/CNV
	TP53	35.21		2.34733	CNV	43.39		2.89267	CNV	C	CNV/CNV
20	TP53	19.23	50	0.7692	STC	18.02	45	0.800889	STC	NC	STC/STC
	TP53	37.41		1.4964	CNV	40.11		1.78267	CNV	NC	CNV/CNV
21	APC	14.9	50	0.596	STC	19.7	not found
	TP53	30.44		1.2176	CNV	56.84
22	TP53	19.7	60	0.656667	STC	5.26	25	0.4208	STC	NC	STC/STC
									Status change, C=	41	0.706897
									No status change, NC=	17	0.293103
				CNV	35			CNV	42
				STC	19			STC	11
				ATC	2			ATC	1
				WT	2			WT	4
					58				58

## Sheet: MAF Ratio
Case No.	Gene	pri MAF	pri MAFR	met MAF	met MAFR
1	APC	19.34	1	27.65	1
	APC	17	0.879007	21.8	0.788427
	KRAS	20.13	1.04085	30.32	1.09656
	KRAS	6.39	0.330403	0	0
	TP53	24.18	1.25026	0	0
	TP53	21.69	1.12151	37.48	1.35552
	SMAD4	27.54	1.42399	37.08	1.34105
2	APC	5.87	1	14	1
	APC	5.38	0.916525	14.99	1.07071
	APC	24.33	4.1448	29.33	2.095
	KRAS	38.37	6.53663	40.96	2.92571
	SMAD4	10.69	1.82112	34.52	2.46571
	GNAS	6.71	1.1431	0	0
3	APC	38.15	1	3.68	1
	NRAS	0	0	34.44	9.3587
	TP53	40.53	1.06239	7.55	2.05163
	TP53	0	0	33.19	9.01902
4	KRAS	8.2	1	33.92	1
	TP53	9.81	1.19634	63.34	1.86733
	CDH1	4.71	0.57439	0	0
5	BRAF	23.87	1	27.29	1
	TP53	33.7	1.41181	45.43	1.66471
6	APC	58.04	1	10.33	1
	TP53	54.82	0.944521	12.58	1.21781
7	-	-		-
8	-	-		-
9	APC	49.02	1	46.97	1
	APC	29.65	0.604855	27.07	0.576325
	KRAS	41.98	0.856385	44.86	0.955078
	TP53	57.18	1.16646	51.07	1.08729
10	APC	25.16	1	43.2	1
	TP53	37.51	1.49086	52.3	1.21065
	PIK3CA	15.87	0.630763	30.7	0.710648
	FBXW7	19.14	0.760731	33.05	0.765046
11	KRAS	3.94	1	4.77	1
	TP53	3.18	0.807107	3.21	0.672956
12	APC	69.66	1	37.99	1
	KRAS	32.05	0.460092	22.2	0.584364
	TP53	76.26	1.09475	43.37	1.14162
13	APC	22.82	1	48.77	1
	TP53	18.78	0.822962	37.09	0.760509
14	APC	19.19	1	17.93	1
	KRAS	27.28	1.42157	26.34	1.46905
	TP53	26.77	1.395	26.51	1.47853
	PIK3CA	11.06	0.576342	12.98	0.723926
15	APC	23.03	1	25.48	1
	KRAS	24.65	1.07034	27.48	1.07849
	TP53	34.32	1.49023	37.61	1.47606
16	NRAS	41.43	1	40.14	1
	TP53	37.01	0.893314	35.91	0.894619
17	APC	35.69	1	33.3	1
	KRAS	21.92	0.614178	11.51	0.345646
	TP53	36.75	1.0297	11.74	0.352553
18	APC	5.99	1	16.25	1
	TP53	35.28	5.88982	42.3	2.60308
19	APC	24.07	1	41.35	1
	TP53	35.21	1.46282	43.39	1.04933
20	TP53	19.23	1	18.02	1
	TP53	37.41	1.9454	40.11	2.22586
21	APC	14.9	1	19.7	1
	TP53	30.44	2.04295	56.84	2.88528
22	TP53	19.7	1	5.26	1
